# Supplementary material for: Range‐wide population genomics of the Mexican fruit fly: Toward development of pathway analysis tools
Source: Evol Appl. 2019 Jun 13;12(8):1641–60. doi: 10.1111/eva.12824 (PMC6708432; doi:10.1111/eva.12824)
Supplement: Supplementary file 3 [file EVA-12-1641-s003.xlsx]

## Sheet: TableS1
Table S1. Detailed specimen information for ddRAD dataset.
Individual	Reads_total	Reads_noRADtag	Reads_lowQuality	Reads_retained	Reads_mapped	DNA#	Host	Collection_Locality	Latitude	Longitude	Life_stage	Included_in_popgen_analyses	region/state	validation1	validation2	NCBI_BioSample	NCBI_SRA
BEL_CayoDistBenqueViejo_grapefruit_218_1	1043494	26846	18917	997731	869032	218.1	grapefruit	Belize, Cayo Dist. Benque Viejo	18.266667	-88.45	Larvae	yes	Belize			SAMN10363511	SRR8265097
BEL_CayoDistBenqueViejo_grapefruit_218_2	2729890	87494	48985	2593411	2482777	218.2	grapefruit	Belize, Cayo Dist. Benque Viejo	18.266667	-88.45	Larvae	yes	Belize			SAMN10363512	SRR8265098
BEL_CayoDistBenqueViejo_grapefruit_218_3	602113	14688	10840	576585	548531	218.3	grapefruit	Belize, Cayo Dist. Benque Viejo	18.266667	-88.45	Larvae	yes	Belize			SAMN10363513	SRR8265099
BEL_CayoDistBenqueViejo_grapefruit_218_4	610597	33498	10317	566782	538438	218.4	grapefruit	Belize, Cayo Dist. Benque Viejo	18.266667	-88.45	Larvae	yes	Belize			SAMN10363514	SRR8265100
BEL_CayoDistBenqueViejo_grapefruit_218_5	236787	14333	117	222337	207862	218.5	grapefruit	Belize, Cayo Dist. Benque Viejo	18.266667	-88.45	Larvae	no				SAMN10363515	SRR8265093
BEL_CayoDistBenqueViejo_grapefruit_218_6	1178923	40255	20901	1117767	1066011	218.6	grapefruit	Belize, Cayo Dist. Benque Viejo	18.266667	-88.45	Larvae	yes	Belize			SAMN10363516	SRR8265094
BEL_CayoDistBenqueViejo_grapefruit_218_7	1426117	36317	25376	1364424	1298564	218.7	grapefruit	Belize, Cayo Dist. Benque Viejo	18.266667	-88.45	Larvae	yes	Belize			SAMN10363517	SRR8265095
BEL_CayoDistBenqueViejo_grapefruit_218_8	964651	23370	17303	923978	881723	218.8	grapefruit	Belize, Cayo Dist. Benque Viejo	18.266667	-88.45	Larvae	yes	Belize			SAMN10363518	SRR8265096
BEL_StannCreekDistMiddlesexVillage_grapefruit_217_1	1283205	44528	22570	1216107	1159646	217.1	grapefruit	Belize, Stann Creek Dist. Middlesex Village	17.03	-88.52	Larvae	yes	Belize	yes		SAMN10363519	SRR8265091
BEL_StannCreekDistMiddlesexVillage_grapefruit_217_2	851816	18967	15441	817408	769354	217.2	grapefruit	Belize, Stann Creek Dist. Middlesex Village	17.03	-88.52	Larvae	yes	Belize	yes		SAMN10363520	SRR8265092
BEL_StannCreekDistMiddlesexVillage_grapefruit_217_3	1291522	34382	23248	1233892	1136994	217.3	grapefruit	Belize, Stann Creek Dist. Middlesex Village	17.03	-88.52	Larvae	yes	Belize	yes		SAMN10363521	SRR8264965
BEL_StannCreekDistMiddlesexVillage_grapefruit_217_4	420604	11586	7656	401362	381798	217.4	grapefruit	Belize, Stann Creek Dist. Middlesex Village	17.03	-88.52	Larvae	no				SAMN10363522	SRR8264966
BEL_StannCreekDistMiddlesexVillage_grapefruit_217_5	1047874	32547	536	1014791	935146	217.5	grapefruit	Belize, Stann Creek Dist. Middlesex Village	17.03	-88.52	Larvae	yes	Belize			SAMN10363523	SRR8264967
BEL_StannCreekDistMiddlesexVillage_grapefruit_217_6	1086331	27137	19516	1039678	955119	217.6	grapefruit	Belize, Stann Creek Dist. Middlesex Village	17.03	-88.52	Larvae	yes	Belize			SAMN10363524	SRR8264968
BEL_StannCreekDistMiddlesexVillage_grapefruit_217_7	790544	30310	13968	746266	682749	217.7	grapefruit	Belize, Stann Creek Dist. Middlesex Village	17.03	-88.52	Larvae	yes	Belize			SAMN10363525	SRR8264969
BEL_StannCreekDistMiddlesexVillage_grapefruit_217_8	681500	17353	12046	652101	621465	217.8	grapefruit	Belize, Stann Creek Dist. Middlesex Village	17.03	-88.52	Larvae	yes	Belize			SAMN10363526	SRR8264970
CR_AlajuelaProvince_Mango_156	871104	34307	15229	821568	601635	156	Mango	Costa Rica, Alajuela Province	10.09	-84.4	Larva	yes	Costa Rica			SAMN10363527	SRR8264971
CR_AlajuelaProvince_Mango_157	2061439	62831	36843	1961765	1918852	157	Mango	Costa Rica, Alajuela Province	10.09	-84.4	Larva	yes	Costa Rica			SAMN10363528	SRR8264972
CR_AlajuelaProvince_Mango_158	4212452	104188	75223	4033041	3887575	158	Mango	Costa Rica, Alajuela Province	10.09	-84.4	Larva	yes	Costa Rica			SAMN10363529	SRR8264963
CR_AlajuelaProvince_Mango_159	1727186	38673	31159	1657354	1606791	159	Mango	Costa Rica, Alajuela Province	10.09	-84.4	Larva	yes	Costa Rica			SAMN10363530	SRR8264964
CR_AlajuelaProvince_Mango_160	10389027	316828	5170	10067029	9376694	160	Mango	Costa Rica, Alajuela Province	10.09	-84.4	Larva	yes	Costa Rica			SAMN10363531	SRR8265143
CR_AlajuelaProvince_Mango_161	291401	12175	5046	274180	255748	161	Mango	Costa Rica, Alajuela Province	10.09	-84.4	Larva	no				SAMN10363532	SRR8265142
CR_AlajuelaProvince_Orange_169	1437578	41330	25539	1370709	14802	169	Orange	Costa Rica, Alajuela Province	10.09	-84.4	Larva	no				SAMN10363533	SRR8265145
CR_Esparza_sourorange_233_1	2429501	57795	43928	2327778	2197773	233.1	sourorange	Costa Rica, Esparza	9.99	-84.67	Larvae	yes	Costa Rica			SAMN10363534	SRR8265144
CR_Esparza_sourorange_233_2	1010347	27398	18177	964772	916597	233.2	sourorange	Costa Rica, Esparza	9.99	-84.67	Larvae	yes	Costa Rica			SAMN10363535	SRR8265139
CR_PuntarenasProvince_grapefruit_138	693208	22122	12335	658751	631927	138	grapefruit	Costa Rica, Puntarenas Province	9.2	-84.006	Larva	yes	Costa Rica	yes		SAMN10363536	SRR8265138
CR_PuntarenasProvince_grapefruit_139	1335704	38066	23799	1273839	1218547	139	grapefruit	Costa Rica, Puntarenas Province	9.2	-84.006	Larva	yes	Costa Rica	yes		SAMN10363537	SRR8265141
CR_PuntarenasProvince_grapefruit_140	436955	25245	7411	404299	379595	140	grapefruit	Costa Rica, Puntarenas Province	9.2	-84.006	Larva	no		yes		SAMN10363538	SRR8265140
CR_PuntarenasProvince_grapefruit_141	1096818	29219	19482	1048117	951980	141	grapefruit	Costa Rica, Puntarenas Province	9.2	-84.006	Larva	yes	Costa Rica	yes		SAMN10363539	SRR8265147
CR_PuntarenasProvince_grapefruit_142	1813132	51705	32309	1729118	1624446	142	grapefruit	Costa Rica, Puntarenas Province	9.2	-84.006	Larva	yes	Costa Rica	yes		SAMN10363540	SRR8265146
CR_PuntarenasProvince_grapefruit_143	257563	5149	4682	247732	208567	143	grapefruit	Costa Rica, Puntarenas Province	9.2	-84.006	Larva	no		yes		SAMN10363541	SRR8265288
CR_PuntarenasProvince_grapefruit_144	2325765	66497	1179	2258089	2134145	144	grapefruit	Costa Rica, Puntarenas Province	9.2	-84.006	Larva	yes	Costa Rica	yes		SAMN10363542	SRR8265289
CR_PuntarenasProvince_grapefruit_145	760352	16904	13752	729696	692151	145	grapefruit	Costa Rica, Puntarenas Province	9.2	-84.006	Larva	yes	Costa Rica	yes		SAMN10363543	SRR8265286
CR_PuntarenasProvince_grapefruit_146	705709	15812	12757	677140	648411	146	grapefruit	Costa Rica, Puntarenas Province	9.2	-84.006	Larva	yes	Costa Rica	yes		SAMN10363544	SRR8265287
CR_PuntarenasProvince_sourorange_130	474879	14216	265	460398	436459	130	sourorange	Costa Rica, Puntarenas Province	9.2	-84.006	Larva	yes	Costa Rica			SAMN10363545	SRR8265284
CR_PuntarenasProvince_sourorange_131	370919	12005	6402	352512	335192	131	sourorange	Costa Rica, Puntarenas Province	9.2	-84.006	Larva	no		yes		SAMN10363546	SRR8265285
CR_PuntarenasProvince_sourorange_132	416272	9286	7367	399619	379796	132	sourorange	Costa Rica, Puntarenas Province	9.2	-84.006	Larva	no		yes		SAMN10363547	SRR8265282
CR_PuntarenasProvince_sourorange_133	584099	17215	295	566589	540418	133	sourorange	Costa Rica, Puntarenas Province	9.2	-84.006	Larva	yes	Costa Rica	yes		SAMN10363548	SRR8265283
CR_PuntarenasProvince_sourorange_134	77428	8505	1182	67741	64607	134	sourorange	Costa Rica, Puntarenas Province	9.2	-84.006	Larva	no		yes		SAMN10363549	SRR8265290
CR_PuntarenasProvince_sourorange_135	96958	7521	46	89391	84640	135	sourorange	Costa Rica, Puntarenas Province	9.2	-84.006	Larva	no		yes		SAMN10363550	SRR8265291
CR_PuntarenasProvince_sourorange_136	40477	1546	709	38222	36507	136	sourorange	Costa Rica, Puntarenas Province	9.2	-84.006	Larva	no		yes		SAMN10363551	SRR8264884
CR_PuntarenasProvince_sourorange_137	244021	7702	4340	231979	223998	137	sourorange	Costa Rica, Puntarenas Province	9.2	-84.006	Larva	no		yes		SAMN10363552	SRR8264883
CR_SanJoseProvince_grapefruit_147	1064223	29835	18865	1015523	936518	147	grapefruit	Costa Rica, San Jose Province	9.87	-84.11	Larva	yes	Costa Rica			SAMN10363553	SRR8264882
CR_SanJoseProvince_grapefruit_148	461877	27603	7996	426278	406262	148	grapefruit	Costa Rica, San Jose Province	9.87	-84.11	Larva	yes	Costa Rica		yes	SAMN10363554	SRR8264881
CR_SanJoseProvince_grapefruit_149	2357364	55218	42187	2259959	2211208	149	grapefruit	Costa Rica, San Jose Province	9.87	-84.11	Larva	yes	Costa Rica			SAMN10363555	SRR8264888
CR_SanJoseProvince_grapefruit_150	1050019	33963	18636	997420	961352	150	grapefruit	Costa Rica, San Jose Province	9.87	-84.11	Larva	yes	Costa Rica			SAMN10363556	SRR8264887
CR_SanJoseProvince_grapefruit_151	1838288	43237	32924	1762127	1696334	151	grapefruit	Costa Rica, San Jose Province	9.87	-84.11	Larva	yes	Costa Rica			SAMN10363557	SRR8264886
CR_SanJoseProvince_grapefruit_152	1719930	38712	31091	1650127	1482863	152	grapefruit	Costa Rica, San Jose Province	9.87	-84.11	Larva	yes	Costa Rica			SAMN10363558	SRR8264885
CR_SanJoseProvince_grapefruit_153	1319811	47767	23404	1248640	1191394	153	grapefruit	Costa Rica, San Jose Province	9.87	-84.11	Larva	yes	Costa Rica			SAMN10363559	SRR8264890
CR_SanJoseProvince_grapefruit_154	1885648	44593	33596	1807459	1700484	154	grapefruit	Costa Rica, San Jose Province	9.87	-84.11	Larva	yes	Costa Rica			SAMN10363560	SRR8264889
CR_SanJoseProvincevicSanIsidroGeneral_Orange_234_1	1911771	50449	34269	1827053	1752249	234.1	Orange	Costa Rica, San Jose Province vic. San Isidro General	9.36	-83.69	Larvae	yes	Costa Rica			SAMN10363561	SRR8265280
CR_SanJoseProvincevicSanIsidroGeneral_Orange_234_2	768122	25620	14019	728483	687696	234.2	Orange	Costa Rica, San Jose Province vic. San Isidro General	9.36	-83.69	Larvae	yes	Costa Rica			SAMN10363562	SRR8265087
CR_SanJoseProvSanIsidroGeneral_MultilureTrapCitrus_275_1	1282855	45844	642	1236369	1104113	275.1	MultilureTrapCitrus	Costa Rica, San Isidro General, San Jose Prov.	9.36	-83.69	Adult	yes	Costa Rica		yes	SAMN10363563	SRR8265088
CR_SanJoseProvSanIsidroGeneral_MultilureTrapCitrus_275_2	306356	24341	138	281877	148277	275.2	MultilureTrapCitrus	Costa Rica, San Isidro General, San Jose Prov.	9.36	-83.69	Adult	no				SAMN10363564	SRR8265089
CR_SanJoseProvSanIsidroGeneral_MultilureTrapCitrus_275_3	1121636	36868	567	1084201	932270	275.3	MultilureTrapCitrus	Costa Rica, San Isidro General, San Jose Prov.	9.36	-83.69	Adult	yes	Costa Rica			SAMN10363565	SRR8265082
CR_SanJoseProvSanIsidroGeneral_MultilureTrapCitrus_275_4	575406	21389	266	553751	512184	275.4	MultilureTrapCitrus	Costa Rica, San Isidro General, San Jose Prov.	9.36	-83.69	Adult	yes	Costa Rica			SAMN10363566	SRR8265083
CR_SanJoseProvSanIsidroGeneral_sweetorange_274_1	1284368	32203	640	1251525	1228692	274.1	sweetorange	Costa Rica, San Isidro General, San Jose Prov.	9.36	-83.69	Larva	yes	Costa Rica			SAMN10363567	SRR8265084
CR_SanJoseProvSanIsidroGeneral_sweetorange_274_2	684957	20464	343	664150	638164	274.2	sweetorange	Costa Rica, San Isidro General, San Jose Prov.	9.36	-83.69	Larva	yes	Costa Rica			SAMN10363568	SRR8265085
CR_SanJoseProvSanIsidroGeneral_sweetorange_274_3	484691	14675	246	469770	450482	274.3	sweetorange	Costa Rica, San Isidro General, San Jose Prov.	9.36	-83.69	Larva	no			yes	SAMN10363569	SRR8265080
CR_Unknown_109_1	167634	11102	71	156461	115374	109.1	Unknown	Costa Rica	9.86	-84.06	Adults	no				SAMN10363570	SRR8265081
CR_Unknown_109_2	1884509	70404	774	1813331	1501941	109.2	Unknown	Costa Rica	9.86	-84.06	Adults	yes	Costa Rica			SAMN10363571	SRR8265247
CR_Unknown_109_3	1057415	51152	429	1005834	788608	109.3	Unknown	Costa Rica	9.86	-84.06	Adults	yes	Costa Rica			SAMN10363572	SRR8265113
CR_Unknown_109_4	1870417	84484	721	1785212	1252994	109.4	Unknown	Costa Rica	9.86	-84.06	Adults	yes	Costa Rica		yes	SAMN10363573	SRR8265249
CR_Unknown_109_5	842283	28569	338	813376	705559	109.5	Unknown	Costa Rica	9.86	-84.06	Adults	yes	Costa Rica			SAMN10363574	SRR8265248
CR_Unknown_109_6	1327502	49305	513	1277684	1043892	109.6	Unknown	Costa Rica	9.86	-84.06	Adults	yes	Costa Rica			SAMN10363575	SRR8265251
CR_Unknown_109_7	2770145	96013	1179	2672953	2310382	109.7	Unknown	Costa Rica	9.86	-84.06	Adults	yes	Costa Rica			SAMN10363576	SRR8265250
CR_Unknown_109_8	473599	18170	190	455239	266831	109.8	Unknown	Costa Rica	9.86	-84.06	Adults	no				SAMN10363577	SRR8265253
GTM_BajaVerapaz_sourorange_256_1	2260874	67604	1143	2192127	2167429	256.1	sourorange	Guatemala, Baja Verapaz	15.07	-90.45	Larvae	yes	Guatemala			SAMN10363578	SRR8265123
GTM_BajaVerapaz_sourorange_256_2	607100	19780	301	587019	565098	256.2	sourorange	Guatemala, Baja Verapaz	15.07	-90.45	Larvae	yes	Guatemala			SAMN10363579	SRR8265245
GTM_Family10_ArtDiet_280_2	1162744	38205	562	1123977	844405	280.2	ArtDiet	Guatemala, Guatemala City, Med Fly Methods Station (Family 10)	14.60	-90.52	Females	yes	rear1			SAMN10363580	SRR8265244
GTM_Family10_ArtDiet_280_3	2917666	92165	1428	2824073	2513690	280.3	ArtDiet	Guatemala, Guatemala City, Med Fly Methods Station (Family 10)	14.60	-90.52	Females	yes	rear1			SAMN10363581	SRR8265401
GTM_Family10_ArtDiet_280_4	2213168	75069	1114	2136985	1517432	280.4	ArtDiet	Guatemala, Guatemala City, Med Fly Methods Station (Family 10)	14.60	-90.52	Females	yes	rear1			SAMN10363582	SRR8265402
GTM_Family10_ArtDiet_280_5	1892553	64320	932	1827301	1616064	280.5	ArtDiet	Guatemala, Guatemala City, Med Fly Methods Station (Family 10)	14.60	-90.52	Females	yes	rear1			SAMN10363583	SRR8265399
GTM_Family10_ArtDiet_280_6	1070011	32843	523	1036645	873472	280.6	ArtDiet	Guatemala, Guatemala City, Med Fly Methods Station (Family 10)	14.60	-90.52	Females	yes	rear1			SAMN10363584	SRR8265400
GTM_Family10_ArtDiet_280_7	1427706	52174	705	1374827	1083318	280.7	ArtDiet	Guatemala, Guatemala City, Med Fly Methods Station (Family 10)	14.60	-90.52	Females	yes	rear1			SAMN10363585	SRR8265405
GTM_Family10_ArtDiet_280_8	1363096	51686	692	1310718	1168702	280.8	ArtDiet	Guatemala, Guatemala City, Med Fly Methods Station (Family 10)	14.60	-90.52	Females	yes	rear1		yes	SAMN10363586	SRR8265406
GTM_SanMarcos_Malacatan_sourorange_260_1	650007	23497	311	626199	596465	260.1	sourorange	Guatemala, San Marcos, Malacatan	14.96	-91.80	Larvae	yes	Guatemala		yes	SAMN10363587	SRR8265403
GTM_SanMarcos_Malacatan_sourorange_260_2	377458	11841	187	365430	348419	260.2	sourorange	Guatemala, San Marcos, Malacatan	14.96	-91.80	Larvae	no				SAMN10363588	SRR8265404
GTM_SanMarcosNico_sourorange_259_2	266953	8207	149	258597	250418	259.2	sourorange	Guatemala, San Marcos Nico	14.96	-91.80	Larvae	no			yes	SAMN10363589	SRR8265397
GTM_Suchitepequez_Patulul_grapefruit_258_1	274504	16575	140	257789	249096	258.1	grapefruit	Guatemala, Suchitepequez, Patulul	14.42	-91.15	Larvae	no				SAMN10363590	SRR8265398
GTM_Suchitepequez_Patulul_grapefruit_258_2	1430084	48754	684	1380646	1332003	258.2	grapefruit	Guatemala, Suchitepequez, Patulul	14.42	-91.15	Larvae	yes	Guatemala		yes	SAMN10363591	SRR8264996
GTM_Suchitepequez_Patulul_sourorange_257_1	1408871	40317	699	1367855	1326144	257.1	sourorange	Guatemala, Suchitepequez, Patulul	14.42	-91.15	Larvae	yes	Guatemala		yes	SAMN10363592	SRR8264995
GTM_Suchitepequez_Patulul_sourorange_257_2	1151189	39792	554	1110843	1072718	257.2	sourorange	Guatemala, Suchitepequez, Patulul	14.42	-91.15	Larvae	yes	Guatemala			SAMN10363593	SRR8264994
GTM_Tapachula7_ArtDiet_279_1	752880	38181	374	714325	669885	279.1	ArtDiet	Guatemala, Guatemala City, Med Fly Methods Station (Tapachula 7 BP-Black Pupae Strain)	14.60	-90.52	Females	yes	rear2			SAMN10363594	SRR8264993
GTM_Tapachula7_ArtDiet_279_2	1642710	52651	821	1589238	1533348	279.2	ArtDiet	Guatemala, Guatemala City, Med Fly Methods Station (Tapachula 7 BP-Black Pupae Strain)	14.60	-90.52	Females	yes	rear2			SAMN10363595	SRR8264992
GTM_Tapachula7_ArtDiet_279_3	450540	32108	193	418239	405703	279.3	ArtDiet	Guatemala, Guatemala City, Med Fly Methods Station (Tapachula 7 BP-Black Pupae Strain)	14.60	-90.52	Females	no				SAMN10363596	SRR8264991
GTM_Tapachula7_ArtDiet_279_4	203925	7554	112	196259	184772	279.4	ArtDiet	Guatemala, Guatemala City, Med Fly Methods Station (Tapachula 7 BP-Black Pupae Strain)	14.60	-90.52	Females	no				SAMN10363597	SRR8264990
GTM_Tapachula7_ArtDiet_279_5	2382343	91428	1150	2289765	1693451	279.5	ArtDiet	Guatemala, Guatemala City, Med Fly Methods Station (Tapachula 7 BP-Black Pupae Strain)	14.60	-90.52	Females	yes	rear2			SAMN10363598	SRR8264989
GTM_Tapachula7_ArtDiet_279_6	1649468	54577	803	1594088	1528462	279.6	ArtDiet	Guatemala, Guatemala City, Med Fly Methods Station (Tapachula 7 BP-Black Pupae Strain)	14.60	-90.52	Females	yes	rear2			SAMN10363599	SRR8264998
GTM_Tapachula7_ArtDiet_279_7	186038	8844	98	177096	166514	279.7	ArtDiet	Guatemala, Guatemala City, Med Fly Methods Station (Tapachula 7 BP-Black Pupae Strain)	14.60	-90.52	Females	no			yes	SAMN10363600	SRR8264997
GTM_Tapachula7_ArtDiet_279_8	2069949	61983	1060	2006906	1932444	279.8	ArtDiet	Guatemala, Guatemala City, Med Fly Methods Station (Tapachula 7 BP-Black Pupae Strain)	14.60	-90.52	Females	yes	rear2		yes	SAMN10363601	SRR8265164
GTM_Unknown_87	357029	22978	134	333917	73954	87	Unknown	Guatemala	14.59	-90.50	Female (ovipositor)	no				SAMN10363602	SRR8265165
GTM_Unknown_88_1	97557	4307	32	93218	35814	88.1	Unknown	Guatemala	14.59	-90.50	Males	no				SAMN10363603	SRR8265166
GTM_Unknown_88_2	53934	3740	22	50172	41994	88.2	Unknown	Guatemala	14.59	-90.50	Males	no			yes	SAMN10363604	SRR8265167
GTM_Unknown_88_3	282138	9908	155	272075	189812	88.3	Unknown	Guatemala	14.59	-90.50	Males	no				SAMN10363605	SRR8265168
GTM_Unknown_88_4	79290	7810	26	71454	64004	88.4	Unknown	Guatemala	14.59	-90.50	Males	no				SAMN10363606	SRR8265169
GTM_Unknown_88_5	64285	3034	21	61230	13471	88.5	Unknown	Guatemala	14.59	-90.50	Males	no			yes	SAMN10363607	SRR8265170
HON_Atlantida_grapefruit_118_1	865204	30594	360	834250	801626	118.1	grapefruit	Honduras, Atlantida	15.73	-86.19	Larvae	yes	Honduras	yes		SAMN10363608	SRR8265171
HON_Atlantida_grapefruit_118_2	306759	12564	147	294048	280003	118.2	grapefruit	Honduras, Atlantida	15.73	-86.19	Larvae	no		yes		SAMN10363609	SRR8265172
HON_Atlantida_grapefruit_118_3	348536	15689	131	332716	309261	118.3	grapefruit	Honduras, Atlantida	15.73	-86.19	Larvae	no		yes		SAMN10363610	SRR8265173
HON_Atlantida_grapefruit_118_4	1558577	59291	572	1498714	1442746	118.4	grapefruit	Honduras, Atlantida	15.73	-86.19	Larvae	yes	Honduras	yes		SAMN10363611	SRR8265028
HON_Atlantida_grapefruit_118_5	423146	15434	170	407542	387017	118.5	grapefruit	Honduras, Atlantida	15.73	-86.19	Larvae	no		yes		SAMN10363612	SRR8265027
HON_Atlantida_grapefruit_118_6	1686851	52494	811	1633546	1570696	118.6	grapefruit	Honduras, Atlantida	15.73	-86.19	Larvae	yes	Honduras	yes		SAMN10363613	SRR8265026
HON_Atlantida_grapefruit_118_7	1034783	35821	542	998420	983559	118.7	grapefruit	Honduras, Atlantida	15.73	-86.19	Larvae	yes	Honduras	yes		SAMN10363614	SRR8265025
HON_Atlantida_grapefruit_118_8	3307376	114962	1332	3191082	3119563	118.8	grapefruit	Honduras, Atlantida	15.73	-86.19	Larvae	yes	Honduras	yes		SAMN10363615	SRR8265024
HON_Cortes_Orange_116	649098	30349	272	618477	590853	116	Orange	Honduras, Cortes	15.44	-88.00	Larvae	yes	Honduras	yes		SAMN10363616	SRR8265023
HON_FMorazan_sourorange_113	1042787	41887	412	1000488	924805	113	sourorange	Honduras, F. Morazan	14.03	-87.13	Larvae	yes	Honduras	yes		SAMN10363617	SRR8265022
HON_FMorazan_sourorange_114	3695992	131930	1551	3562511	3375715	114	sourorange	Honduras, F. Morazan	14.03	-87.13	Larvae	yes	Honduras	yes		SAMN10363618	SRR8265021
HON_FMorazan_sourorange_115	841407	31016	343	810048	777740	115	sourorange	Honduras, F. Morazan	14.03	-87.13	Larvae	yes	Honduras	yes	yes	SAMN10363619	SRR8265020
HON_Yoro_Orange_117_1	459666	17834	182	441650	418901	117.1	Orange	Honduras, Yoro	15.13	-87.13	Larvae	yes	Honduras			SAMN10363620	SRR8265019
HON_Yoro_Orange_117_2	1215317	47786	477	1167054	1103859	117.2	Orange	Honduras, Yoro	15.13	-87.13	Larvae	yes	Honduras			SAMN10363621	SRR8265422
HON_Yoro_Orange_117_3	299599	20988	121	278490	260931	117.3	Orange	Honduras, Yoro	15.13	-87.13	Larvae	no				SAMN10363622	SRR8265423
HON_Yoro_Orange_117_4	2891850	103276	1191	2787383	2670102	117.4	Orange	Honduras, Yoro	15.13	-87.13	Larvae	yes	Honduras		yes	SAMN10363623	SRR8265424
HON_Yoro_Orange_117_5	235200	21622	82	213496	200524	117.5	Orange	Honduras, Yoro	15.13	-87.13	Larvae	no			yes	SAMN10363624	SRR8265425
HON_Yoro_Orange_117_6	750750	45350	296	705104	667515	117.6	Orange	Honduras, Yoro	15.13	-87.13	Larvae	yes	Honduras			SAMN10363625	SRR8265426
HON_Yoro_Orange_117_8	773350	30040	336	742974	698720	117.8	Orange	Honduras, Yoro	15.13	-87.13	Larvae	yes	Honduras			SAMN10363626	SRR8265427
MEX_Alameda_Veracruz_Zapoteblanco_206_1	1545468	40989	27870	1476609	1443031	206.1	Zapoteblanco	Mexico, Alameda, Veracruz	19.14	-96.13	Females	yes	Veracruz	yes		SAMN10363627	SRR8265428
MEX_Alameda_Veracruz_Zapoteblanco_206_2	2502528	68582	44700	2389246	2285021	206.2	Zapoteblanco	Mexico, Alameda, Veracruz	19.14	-96.13	Females	yes	Veracruz	yes		SAMN10363628	SRR8265429
MEX_Alameda_Veracruz_Zapoteblanco_206_3	1453736	34623	26230	1392883	1312508	206.3	Zapoteblanco	Mexico, Alameda, Veracruz	19.14	-96.13	Females	yes	Veracruz	yes		SAMN10363629	SRR8265430
MEX_Alameda_Veracruz_Zapoteblanco_206_4	695604	31248	11934	652422	616408	206.4	Zapoteblanco	Mexico, Alameda, Veracruz	19.14	-96.13	Females	no		yes		SAMN10363630	SRR8265431
MEX_Alameda_Veracruz_Zapoteblanco_207_3	747023	25253	13266	708504	660345	207.3	Zapoteblanco	Mexico, Alameda, Veracruz	19.14	-96.13	Males	no		yes		SAMN10363631	SRR8265334
MEX_CanonElJarro_Sargentia_greggii_202_1	536174	18870	9565	507739	487522	202.1	Sargentia_greggii	Mexico, Canon El Jarro	23.71	-100.31		no		yes	yes	SAMN10363632	SRR8265333
MEX_CanonElJarro_Sargentia_greggii_202_2	505474	9552	9194	486728	474690	202.2	Sargentia_greggii	Mexico, Canon El Jarro	23.71	-100.31		no		yes		SAMN10363633	SRR8265336
MEX_CanonElJarro_Sargentia_greggii_202_3	602601	13634	10711	578256	552556	202.3	Sargentia_greggii	Mexico, Canon El Jarro	23.71	-100.31		yes	Nuevo Leon	yes		SAMN10363634	SRR8265335
MEX_CanonElJarro_Sargentia_greggii_202_4	596105	13362	10462	572281	558953	202.4	Sargentia_greggii	Mexico, Canon El Jarro	23.71	-100.31		no		yes		SAMN10363635	SRR8265338
MEX_CanonElJarro_Sargentia_greggii_203_2	783940	22735	13893	747312	700064	203.2	Sargentia_greggii	Mexico, Canon El Jarro	23.71	-100.31		no		yes		SAMN10363636	SRR8265337
MEX_CanonElJarro_Sargentia_greggii_203_3	1171443	44809	20877	1105757	1037182	203.3	Sargentia_greggii	Mexico, Canon El Jarro	23.71	-100.31		no		yes		SAMN10363637	SRR8265340
MEX_CanonElJarro_Sargentia_greggii_203_4	401034	10317	7095	383622	355738	203.4	Sargentia_greggii	Mexico, Canon El Jarro	23.71	-100.31		no		yes		SAMN10363638	SRR8265339
MEX_Chiapas_Cacahuatan_sweetorange_230_1	1125958	33888	19991	1072079	1025473	230.1	sweetorange	Mexico, Chiapas, Cacahuatan	15	-92.16	Larvae	yes	Chiapas			SAMN10363639	SRR8265332
MEX_Chiapas_Tecpatan_Orange_219_1	3014902	73056	54298	2887548	2751849	219.1	Orange	Mexico, Chiapas, Tecpatan	17.17	-93.45	Larvae	yes	Chiapas			SAMN10363640	SRR8265331
MEX_Chiapas_Tecpatan_Orange_219_2	4640162	101566	83983	4454613	4264107	219.2	Orange	Mexico, Chiapas, Tecpatan	17.17	-93.45	Larvae	yes	Chiapas			SAMN10363641	SRR8265195
MEX_Chiapas_Tecpatan_Orange_219_3	447589	12355	7766	427468	407912	219.3	Orange	Mexico, Chiapas, Tecpatan	17.17	-93.45	Larvae	yes	Chiapas			SAMN10363642	SRR8265196
MEX_Chiapas_Tecpatan_Orange_219_4	562632	13864	10182	538586	514407	219.4	Orange	Mexico, Chiapas, Tecpatan	17.17	-93.45	Larvae	yes	Chiapas			SAMN10363643	SRR8265193
MEX_Chiapas_TuxtlaChico_Orange_245_1	1376535	43611	699	1332225	1294329	245.1	Orange	Mexico, Chiapas, Tuxtla Chico	14.93	-92.16	Larvae	yes	Chiapas			SAMN10363644	SRR8265194
MEX_Chiapas_TuxtlaChico_Orange_245_2	213610	11737	120	201753	193323	245.2	Orange	Mexico, Chiapas, Tuxtla Chico	14.93	-92.16	Larvae	no				SAMN10363645	SRR8265199
MEX_Chiapas_TuxtlaGutierrez_Mango_236_1	783994	24351	390	759253	732564	236.1	Mango	Mexico, Chiapas, Tuxtla Gutierrez	16.75	-93.13	Larvae	yes	Chiapas			SAMN10363646	SRR8265200
MEX_Chiapas_TuxtlaGutierrez_Mango_236_2	697786	20575	382	676829	650998	236.2	Mango	Mexico, Chiapas, Tuxtla Gutierrez	16.75	-93.13	Larvae	yes	Chiapas		yes	SAMN10363647	SRR8265197
MEX_Colima_Colima_MultilureTrapMango_270_1	567510	17012	291	550207	474277	270.1	MultilureTrapMango	Mexico, Colima, Colima	19.23	-103.72	Males & Females	no				SAMN10363648	SRR8265198
MEX_Colima_Colima_MultilureTrapMango_270_2	711236	22991	375	687870	586353	270.2	MultilureTrapMango	Mexico, Colima, Colima	19.23	-103.72	Males & Females	yes	Colima			SAMN10363649	SRR8265191
MEX_Colima_Colima_MultilureTrapMango_270_3	744349	19660	13191	711498	524314	270.3	MultilureTrapMango	Mexico, Colima, Colima	19.23	-103.72	Males & Females	yes	Colima			SAMN10363650	SRR8265192
MEX_Colima_Colima_sourorange_224_1	1087663	32977	19295	1035391	944785	224.1	sourorange	Mexico, Colima, Colima	19.23	-103.72	Larvae	yes	Colima			SAMN10363651	SRR8264948
MEX_Colima_Colima_sourorange_224_2	1936790	38773	35339	1862678	1834485	224.2	sourorange	Mexico, Colima, Colima	19.23	-103.72	Larvae	yes	Colima			SAMN10363652	SRR8264947
MEX_Colima_Santiago_Mango_272_1	1054792	62754	474	991564	993258	272.1	Mango	Mexico, Colima, Santiago	19.12	-104.35	Larvae	yes	Colima			SAMN10363653	SRR8264946
MEX_Colima_Santiago_Mango_272_2	3532197	122852	1714	3407631	3440240	272.2	Mango	Mexico, Colima, Santiago	19.12	-104.35	Larvae	yes	Colima			SAMN10363654	SRR8264945
MEX_Colima_Santiago_MultilureTrapMango_271_1	149058	18278	66	130714	88770	271.1	MultilureTrapMango	Mexico, Colima, Santiago	18.91	-103.87	Males	no				SAMN10363655	SRR8264952
MEX_Colima_Santiago_MultilureTrapMango_271_2	2245503	80063	1132	2164308	1919180	271.2	MultilureTrapMango	Mexico, Colima, Santiago	18.91	-103.87	Males	yes	Colima			SAMN10363656	SRR8264951
MEX_Colima_Tecoman_Mango_225	853481	20948	15350	817183	788688	225	Mango	Mexico, Colima, Tecoman	18.91	-103.87	Larvae	yes	Colima			SAMN10363657	SRR8264950
MEX_Colima_Tecoman_MultilureTrapMango_273	932482	40301	441	891740	813227	273	MultilureTrapMango	Mexico, Colima, Tecoman	18.91	-103.87	Male	yes	Colima			SAMN10363658	SRR8264949
MEX_ColimaColima_sourorange_224_3	554915	25794	278	528843	506855	224.3	sourorange	Mexico, Colima, Colima	18.91	-103.87	Larvae	yes	Colima			SAMN10363659	SRR8264944
MEX_ColimaColima_sourorange_224_4	1626475	51672	836	1573967	1529434	224.4	sourorange	Mexico, Colima, Colima	18.91	-103.87	Larvae	yes	Colima			SAMN10363660	SRR8264943
MEX_ColimaColima_sourorange_224_5	2634002	110541	1260	2522201	2423418	224.5	sourorange	Mexico, Colima, Colima	18.91	-103.87	Larvae	yes	Colima			SAMN10363661	SRR8265357
MEX_ColimaColima_sourorange_224_6	1576550	63405	737	1512408	1457353	224.6	sourorange	Mexico, Colima, Colima	18.91	-103.87	Larvae	yes	Colima			SAMN10363662	SRR8265358
MEX_grapefruit_208_1	1402877	34925	24999	1342953	1300899	208.1	grapefruit	Mexico	23	-102	Males	no	unknown		yes	SAMN10363663	SRR8265359
MEX_grapefruit_208_2	1873002	41766	34204	1797032	1746458	208.2	grapefruit	Mexico	23	-102	Males	no	unknown			SAMN10363664	SRR8265360
MEX_grapefruit_208_4	735436	23654	13014	698768	666939	208.4	grapefruit	Mexico	23	-102	Males	no	unknown			SAMN10363665	SRR8265353
MEX_grapefruit_208_5	804166	22353	14426	767387	703216	208.5	grapefruit	Mexico	23	-102	Males	no	unknown			SAMN10363666	SRR8265354
MEX_grapefruit_208_7	2176415	64830	1074	2110511	1904865	208.7	grapefruit	Mexico	23	-102	Males	no	unknown			SAMN10363667	SRR8265355
MEX_grapefruit_208_8	652983	19700	327	632956	569842	208.8	grapefruit	Mexico	23	-102	Males	no	unknown			SAMN10363668	SRR8265356
MEX_grapefruit_209_1	2036655	52452	36440	1947763	0	209.1	grapefruit	Mexico	23	-102	Females	no	unknown			SAMN10363669	SRR8265351
MEX_grapefruit_209_2	2023311	44334	36589	1942388	1876305	209.2	grapefruit	Mexico	23	-102	Females	no	unknown			SAMN10363670	SRR8265352
MEX_grapefruit_210_1	1048475	29220	18818	1000437	959748	210.1	grapefruit	Mexico	23	-102	Males	no	unknown			SAMN10363671	SRR8265261
MEX_grapefruit_210_2	1129784	28530	19999	1081255	1056666	210.2	grapefruit	Mexico	23	-102	Males	no	unknown			SAMN10363672	SRR8265260
MEX_grapefruit_210_3	497266	18184	8795	470287	444315	210.3	grapefruit	Mexico	23	-102	Males	no	unknown			SAMN10363673	SRR8265263
MEX_grapefruit_210_4	313739	18046	145	295548	265688	210.4	grapefruit	Mexico	23	-102	Males	no	unknown			SAMN10363674	SRR8265262
MEX_grapefruit_211_1	1458800	50711	731	1407358	1330823	211.1	grapefruit	Mexico	23	-102	Females	no	unknown			SAMN10363675	SRR8265257
MEX_grapefruit_211_2	1206461	38612	21341	1146508	1083982	211.2	grapefruit	Mexico	23	-102	Females	no	unknown			SAMN10363676	SRR8265256
MEX_Guerrero_Pantla_Mango_254_1	755468	33783	391	721294	716713	254.1	Mango	Mexico, Guerrero, Pantla	17.73	-101.63	Larvae	no				SAMN10363677	SRR8265259
MEX_Guerrero_Pantla_Mango_254_2	856717	29644	454	826619	791897	254.2	Mango	Mexico, Guerrero, Pantla	17.73	-101.63	Larvae	yes	Guerrero			SAMN10363678	SRR8265258
MEX_Hidalgo_Huejutla_sweetorange_251_1	2384660	70164	1304	2313192	2254315	251.1	sweetorange	Mexico, Hidalgo, Huejutla	21.14	-98.40	Larvae	yes	Hidalgo			SAMN10363679	SRR8265269
MEX_Hidalgo_Orange_107_1	3954683	145465	1622	3807596	3644174	107.1	Orange	Mexico, Hidalgo	20.49	-99.15	Larvae	yes	Hidalgo			SAMN10363680	SRR8265268
MEX_Hidalgo_Orange_107_2	2577484	87010	1045	2489429	2394980	107.2	Orange	Mexico, Hidalgo	20.49	-99.15	Larvae	yes	Hidalgo			SAMN10363681	SRR8265121
MEX_Hidalgo_Orange_107_3	944634	33469	397	910768	875053	107.3	Orange	Mexico, Hidalgo	20.49	-99.15	Larvae	yes	Hidalgo			SAMN10363682	SRR8265122
MEX_Hidalgo_Orange_107_4	624633	30708	276	593649	568188	107.4	Orange	Mexico, Hidalgo	20.49	-99.15	Larvae	yes	Hidalgo			SAMN10363683	SRR8265119
MEX_Hidalgo_Orange_107_5	99279	4658	40	94581	90001	107.5	Orange	Mexico, Hidalgo	20.49	-99.15	Larvae	no				SAMN10363684	SRR8265120
MEX_Hidalgo_Orange_107_6	506032	17606	214	488212	469926	107.6	Orange	Mexico, Hidalgo	20.49	-99.15	Larvae	no				SAMN10363685	SRR8265117
MEX_Hidalgo_Orange_107_7	160164	8940	64	151160	143153	107.7	Orange	Mexico, Hidalgo	20.49	-99.15	Larvae	no				SAMN10363686	SRR8265118
MEX_Hidalgo_Orange_107_8	4684588	178345	1826	4504417	1437505	107.8	Orange	Mexico, Hidalgo	20.49	-99.15	Larvae	yes	Hidalgo			SAMN10363687	SRR8265115
MEX_Hidalgo_Tangerines_106_1	477936	35006	188	442742	424850	106.1	Tangerines	Mexico, Hidalgo	20.49	-99.15	Larvae	yes	Hidalgo		yes	SAMN10363688	SRR8265116
MEX_Hidalgo_Tangerines_106_2	215405	8290	100	207015	194502	106.2	Tangerines	Mexico, Hidalgo	20.49	-99.15	Larvae	no				SAMN10363689	SRR8265124
MEX_Hidalgo_Tangerines_106_3	953975	68315	339	885321	846307	106.3	Tangerines	Mexico, Hidalgo	20.49	-99.15	Larvae	yes	Hidalgo			SAMN10363690	SRR8265125
MEX_Hidalgo_Tangerines_106_4	1154631	66081	441	1088109	1036538	106.4	Tangerines	Mexico, Hidalgo	20.49	-99.15	Larvae	yes	Hidalgo			SAMN10363691	SRR8265202
MEX_HidalgoChalcocotipa_sweetorange_229_1	931800	24246	16776	890778	850643	229.1	sweetorange	Mexico, Hidalgo Chalcocotipa	21.05	-98.58	Larvae	yes	Hidalgo			SAMN10363692	SRR8265201
MEX_HidalgoChalcocotipa_sweetorange_229_2	597478	14326	10757	572395	542220	229.2	sweetorange	Mexico, Hidalgo Chalcocotipa	21.05	-98.58	Larvae	yes	Hidalgo			SAMN10363693	SRR8265179
MEX_HidalgoChalcocotipa_sweetorange_229_3	1241313	35373	22580	1183360	1125541	229.3	sweetorange	Mexico, Hidalgo Chalcocotipa	21.05	-98.58	Larvae	yes	Hidalgo			SAMN10363694	SRR8265178
MEX_HidalgoChalcocotipa_sweetorange_229_4	2676812	67818	48006	2560988	2452619	229.4	sweetorange	Mexico, Hidalgo Chalcocotipa	21.05	-98.58	Larvae	yes	Hidalgo			SAMN10363695	SRR8265177
MEX_HidalgoHuejutla_sweetorange_251_2	265234	8349	116	256769	244601	251.2	sweetorange	Mexico, Hidalgo, Huejutla	21.05	-98.58	Larvae	no				SAMN10363696	SRR8265176
MEX_Jalisco_CdGuzman_sourorange_222_1	756158	21570	13505	721083	0	222.1	sourorange	Mexico, Jalisco, Cd. Guzman	19.70	-103.46	Larvae	no				SAMN10363697	SRR8265175
MEX_Jalisco_CdGuzman_sourorange_222_2	191476	4785	3311	183380	174324	222.2	sourorange	Mexico, Jalisco, Cd. Guzman	19.70	-103.46	Larvae	no				SAMN10363698	SRR8265174
MEX_Jalisco_CdGuzman_sourorange_222_3	1358520	32385	24401	1301734	1245230	222.3	sourorange	Mexico, Jalisco, Cd. Guzman	19.70	-103.46	Larvae	yes	Jalisco			SAMN10363699	SRR8265204
MEX_Jalisco_CdGuzman_sourorange_222_4	789542	24996	13897	750649	717311	222.4	sourorange	Mexico, Jalisco, Cd. Guzman	19.70	-103.46	Larvae	yes	Jalisco			SAMN10363700	SRR8265203
MEX_Jalisco_CdGuzman_sourorange_222_5	1002929	29992	17922	955015	911563	222.5	sourorange	Mexico, Jalisco, Cd. Guzman	19.70	-103.46	Larvae	yes	Jalisco			SAMN10363701	SRR8265001
MEX_Jalisco_CdGuzman_sourorange_222_7	639812	39352	10945	589515	0	222.7	sourorange	Mexico, Jalisco, Cd. Guzman	19.70	-103.46	Larvae	no				SAMN10363702	SRR8265002
MEX_Jalisco_CdGuzman_sourorange_222_8	987368	28440	17920	941008	900496	222.8	sourorange	Mexico, Jalisco, Cd. Guzman	19.70	-103.46	Larvae	yes	Jalisco			SAMN10363703	SRR8265003
MEX_Jalisco_Cofradia_Mango_244_1	2409032	80861	1218	2326953	2226114	244.1	Mango	Mexico, Jalisco, Cofradia	20.86	-103.83	Larvae	yes	Jalisco			SAMN10363704	SRR8265004
MEX_Jalisco_Cofradia_Mango_244_2	825943	33998	372	791573	774492	244.2	Mango	Mexico, Jalisco, Cofradia	20.86	-103.83	Larvae	yes	Jalisco			SAMN10363705	SRR8265005
MEX_Jalisco_Cofredia_sourorange_223_1	729231	25463	12951	690817	658803	223.1	sourorange	Mexico, Jalisco, Cofredia	20.86	-103.83	Larvae	yes	Jalisco			SAMN10363706	SRR8265006
MEX_Jalisco_Cofredia_sourorange_223_2	2537478	46474	46324	2444680	2385669	223.2	sourorange	Mexico, Jalisco, Cofredia	20.86	-103.83	Larvae	yes	Jalisco			SAMN10363707	SRR8265007
MEX_Jalisco_Cofredia_sourorange_223_3	891871	20221	16007	855643	812203	223.3	sourorange	Mexico, Jalisco, Cofredia	20.86	-103.83	Larvae	yes	Jalisco			SAMN10363708	SRR8265008
MEX_Jalisco_Cofredia_sourorange_223_4	1923409	42851	34683	1845875	1718082	223.4	sourorange	Mexico, Jalisco, Cofredia	20.86	-103.83	Larvae	yes	Jalisco		yes	SAMN10363709	SRR8264999
MEX_Jalisco_Cofredia_sourorange_223_5	1728732	49236	30917	1648579	1398258	223.5	sourorange	Mexico, Jalisco, Cofredia	20.86	-103.83	Larvae	yes	Jalisco			SAMN10363710	SRR8265000
MEX_Jalisco_Cofredia_sourorange_223_6	2169313	67366	38570	2063377	1829908	223.6	sourorange	Mexico, Jalisco, Cofredia	20.86	-103.83	Larvae	yes	Jalisco			SAMN10363711	SRR8265412
MEX_Jalisco_Cofredia_sourorange_223_7	3438750	82968	61087	3294695	3180580	223.7	sourorange	Mexico, Jalisco, Cofredia	20.86	-103.83	Larvae	yes	Jalisco			SAMN10363712	SRR8265413
MEX_Jalisco_Cofredia_sourorange_223_8	2737419	75843	49381	2612195	2512245	223.8	sourorange	Mexico, Jalisco, Cofredia	20.86	-103.83	Larvae	yes	Jalisco			SAMN10363713	SRR8265414
MEX_Jalisco_Escalon_Mango_269_1	714078	22565	367	691146	669504	269.1	Mango	Mexico, Jalisco, Escalon	21.05	-104.05	Larvae	yes	Jalisco			SAMN10363714	SRR8265415
MEX_Jalisco_LaSauceda_Mango_178	681219	16132	12118	652969	631192	178	Mango	Mexico, Jalisco, La Sauceda	20.45	-103.81		yes	Jalisco			SAMN10363715	SRR8265408
MEX_Jalisco_LaSauceda_Mango_179	1100050	26563	19611	1053876	1025812	179	Mango	Mexico, Jalisco, La Sauceda	20.45	-103.81		yes	Jalisco			SAMN10363716	SRR8265409
MEX_Jalisco_LaSauceda_Mango_180	1278504	35070	22781	1220653	1202637	180	Mango	Mexico, Jalisco, La Sauceda	20.45	-103.81		yes	Jalisco		yes	SAMN10363717	SRR8265410
MEX_Jalisco_LaSauceda_Mango_182	3043839	77689	54728	2911422	2858533	182	Mango	Mexico, Jalisco, La Sauceda	20.45	-103.81	Larva	yes	Jalisco			SAMN10363718	SRR8265411
MEX_Jalisco_LaSauceda_Mango_184	1740168	50824	31440	1657904	1605679	184	Mango	Mexico, Jalisco, La Sauceda	20.45	-103.81	Larva	yes	Jalisco			SAMN10363719	SRR8265416
MEX_Jalisco_LaSauceda_Mango_185	2324192	66641	41422	2216129	2059241	185	Mango	Mexico, Jalisco, La Sauceda	20.45	-103.81	Larva	yes	Jalisco			SAMN10363720	SRR8265417
MEX_Jalisco_Mezquitan_Mango_243_1	1402502	40475	739	1361288	1326904	243.1	Mango	Mexico, Jalisco, Mezquitan	20.69	-103.35	Larvae	yes	Jalisco			SAMN10363721	SRR8265012
MEX_Jalisco_Mezquitan_Mango_243_2	1040479	29844	566	1010069	995663	243.2	Mango	Mexico, Jalisco, Mezquitan	20.69	-103.35	Larvae	yes	Jalisco			SAMN10363722	SRR8265011
MEX_Jalisco_Mezquitan_sourorange_237_1	2727021	75801	1416	2649804	2653235	237.1	sourorange	Mexico, Jalisco, Mezquitan	20.69	-103.35	Larvae	yes	Jalisco			SAMN10363723	SRR8265010
MEX_Jalisco_Mezquitan_sourorange_237_2	2241994	62078	1122	2178794	2156615	237.2	sourorange	Mexico, Jalisco, Mezquitan	20.69	-103.35	Larvae	yes	Jalisco		yes	SAMN10363724	SRR8265009
MEX_Jalisco_Mezquitan_sweetorange_220_1	312289	10088	5671	296530	283290	220.1	sweetorange	Mexico, Jalisco, Mezquitan	20.69	-103.35	Larvae	no			yes	SAMN10363725	SRR8265016
MEX_Jalisco_Mezquitan_sweetorange_220_2	1460661	40651	26106	1393904	1336883	220.2	sweetorange	Mexico, Jalisco, Mezquitan	20.69	-103.35	Larvae	yes	Jalisco			SAMN10363726	SRR8265015
MEX_Jalisco_Mezquitan_sweetorange_220_3	1574710	46149	28054	1500507	1434264	220.3	sweetorange	Mexico, Jalisco, Mezquitan	20.69	-103.35	Larvae	yes	Jalisco			SAMN10363727	SRR8265014
MEX_Jalisco_Mezquitan_sweetorange_220_4	4748254	101057	85726	4561471	4366526	220.4	sweetorange	Mexico, Jalisco, Mezquitan	20.69	-103.35	Larvae	yes	Jalisco			SAMN10363728	SRR8265013
MEX_Jalisco_Mezquitan_sweetorange_220_5	2228960	66479	39839	2122642	2032244	220.5	sweetorange	Mexico, Jalisco, Mezquitan	20.69	-103.35	Larvae	yes	Jalisco			SAMN10363729	SRR8265018
MEX_Jalisco_Mezquitan_sweetorange_220_6	3031240	75922	54043	2901275	2753160	220.6	sweetorange	Mexico, Jalisco, Mezquitan	20.69	-103.35	Larvae	yes	Jalisco			SAMN10363730	SRR8265017
MEX_Jalisco_Mezquitan_sweetorange_220_7	2904796	68866	52723	2783207	128175	220.7	sweetorange	Mexico, Jalisco, Mezquitan	20.69	-103.35	Larvae	no				SAMN10363731	SRR8265189
MEX_Jalisco_Mezquitan_sweetorange_220_8	1923654	47767	34807	1841080	1760463	220.8	sweetorange	Mexico, Jalisco, Mezquitan	20.69	-103.35	Larvae	yes	Jalisco			SAMN10363732	SRR8265190
MEX_JaliscoCd_Guzman_sourorange_222_6	146615	27603	65	118947	113639	222.6	sourorange	Mexico, Jalisco, Cd. Guzman	19.70	-103.46	Larvae	no				SAMN10363733	SRR8265187
MEX_JaliscoEscalon_Mango_269_2	3338899	96313	1697	3240889	3123552	269.2	Mango	Mexico, Jalisco, Escalon	21.05	-104.05	Larvae	yes	Jalisco			SAMN10363734	SRR8265188
MEX_JaliscoLaSauceda_Mango_181	884771	34831	445	849495	806535	181	Mango	Mexico, Jalisco, La Sauceda	20.45	-103.81	Larva	yes	Jalisco			SAMN10363735	SRR8265185
MEX_JaliscoLaSauceda_Mango_183	156355	19996	72	136287	128841	183	Mango	Mexico, Jalisco, La Sauceda	20.45	-103.81	Larva	no				SAMN10363736	SRR8265186
MEX_Matamoros_Tamps_grapefruit_268_1	1391516	42358	739	1348419	1302034	268.1	grapefruit	Mexico, Matamoros, Tamps. (fruit came from Barretal)	24.08	-99.12	Larvae	yes	Tamaulipas			SAMN10363737	SRR8265183
MEX_Matamoros_Tamps_grapefruit_268_2	1972829	57010	1044	1914775	1861062	268.2	grapefruit	Mexico, Matamoros, Tamps. (fruit came from Barretal)	24.08	-99.12	Larvae	yes	Tamaulipas			SAMN10363738	SRR8265184
MEX_MEX_Salitre_Orange_240_1	759349	36179	390	722780	716870	240.1	Orange	Mexico, Mexico, Salitre	20.50	-103.85	Larvae	no				SAMN10363739	SRR8265180
MEX_MEX_Salitre_Orange_240_2	1273096	71511	654	1200931	1162689	240.2	Orange	Mexico, Mexico, Salitre	20.50	-103.85	Larvae	yes	Jalisco			SAMN10363740	SRR8265181
MEX_MEX_Zacazonapan_Orange_242_1	317848	12421	148	305279	275899	242.1	Orange	Mexico, Mexico, Zacazonapan	19.07	-100.25	Larvae	no			yes	SAMN10363741	SRR8265317
MEX_MEX_Zacazonapan_Orange_242_2	814436	19846	441	794149	760246	242.2	Orange	Mexico, Mexico, Zacazonapan	19.07	-100.25	Larvae	yes	Mexico			SAMN10363742	SRR8265316
MEX_Michoacan_LazaroCardenas_Mango_255_1	1172094	34645	583	1136866	1118517	255.1	Mango	Mexico, Michoacan, Lazaro Cardenas	17.96	-102.19	Larvae	yes	Michoacan			SAMN10363743	SRR8265319
MEX_Michoacan_LazaroCardenas_Mango_255_2	619878	20535	329	599014	583684	255.2	Mango	Mexico, Michoacan, Lazaro Cardenas	17.96	-102.19	Larvae	no			yes	SAMN10363744	SRR8265318
MEX_Michoacan_NuevaItalia_Mango_232_1	926441	23122	16869	886450	849006	232.1	Mango	Mexico, Michoacan, Nueva Italia	19.02	-102.09	Larvae	yes	Michoacan			SAMN10363745	SRR8265313
MEX_Michoacan_Patzcuaro_grapefruit_241_1	5030564	165833	2321	4862410	5098524	241.1	grapefruit	Mexico, Michoacan, Patzcuaro	19.51	-101.61	Larvae	yes	Michoacan			SAMN10363746	SRR8265312
MEX_Michoacan_Patzcuaro_grapefruit_241_2	3529302	125897	1834	3401571	3434673	241.2	grapefruit	Mexico, Michoacan, Patzcuaro	19.51	-101.61	Larvae	yes	Michoacan			SAMN10363747	SRR8265315
MEX_Michoacan_SanJuandeLima_Mango_171	3377092	85676	60724	3230692	3178777	171	Mango	Mexico, Michoacan, San Juan de Lima	18.58	-103.67		yes	Michoacan			SAMN10363748	SRR8265314
MEX_Michoacan_SanJuandeLima_Mango_172	2423489	53362	43482	2326645	2278941	172	Mango	Mexico, Michoacan, San Juan de Lima	18.58	-103.67		yes	Michoacan			SAMN10363749	SRR8265311
MEX_Michoacan_SanJuandeLima_Mango_173	1861904	47552	33222	1781130	1741906	173	Mango	Mexico, Michoacan, San Juan de Lima	18.58	-103.67		yes	Michoacan			SAMN10363750	SRR8265310
MEX_Michoacan_SanJuandeLima_Mango_174	2137559	56573	38005	2042981	2096708	174	Mango	Mexico, Michoacan, San Juan de Lima	18.58	-103.67		yes	Michoacan			SAMN10363751	SRR8264906
MEX_Michoacan_SanJuandeLima_Mango_175	2091934	56882	37410	1997642	1962478	175	Mango	Mexico, Michoacan, San Juan de Lima	18.58	-103.67		yes	Michoacan			SAMN10363752	SRR8264907
MEX_Michoacan_SanJuandeLima_Mango_176	2716633	58359	49321	2608953	2553592	176	Mango	Mexico, Michoacan, San Juan de Lima	18.58	-103.67		yes	Michoacan			SAMN10363753	SRR8264908
MEX_Michoacan_SanJuandeLima_Mango_177	2732258	76703	48721	2606834	2536790	177	Mango	Mexico, Michoacan, San Juan de Lima	18.58	-103.67		yes	Michoacan		yes	SAMN10363754	SRR8264909
MEX_MichoacanSanJuandeLima_Mango_170	998316	47841	490	949985	908227	170	Mango	Mexico, Michoacan, San Juan de Lima	18.58	-103.67	Larva	yes	Michoacan			SAMN10363755	SRR8264910
MEX_Nayarit_Jala_sourorange_221_1	1986531	53126	36164	1897241	1805576	221.1	sourorange	Mexico, Nayarit, Jala	21.1	-104.43	Larvae	yes	Nayarit			SAMN10363756	SRR8264911
MEX_Nayarit_Jala_sourorange_221_2	1247994	39918	22291	1185785	1110880	221.2	sourorange	Mexico, Nayarit, Jala	21.1	-104.43	Larvae	yes	Nayarit			SAMN10363757	SRR8264912
MEX_Nayarit_Jala_sourorange_221_3	392823	19603	7006	366214	343347	221.3	sourorange	Mexico, Nayarit, Jala	21.1	-104.43	Larvae	yes	Nayarit			SAMN10363758	SRR8264913
MEX_Nayarit_Jala_sourorange_221_5	328955	10664	5670	312621	298340	221.5	sourorange	Mexico, Nayarit, Jala	21.1	-104.43	Larvae	no				SAMN10363759	SRR8264903
MEX_Nayarit_Jala_sourorange_221_6	862766	20250	15514	827002	792371	221.6	sourorange	Mexico, Nayarit, Jala	21.1	-104.43	Larvae	yes	Nayarit			SAMN10363760	SRR8264904
MEX_Nayarit_Jala_sourorange_221_7	3206073	70701	58254	3077118	2979181	221.7	sourorange	Mexico, Nayarit, Jala	21.1	-104.43	Larvae	yes	Nayarit			SAMN10363761	SRR8265216
MEX_Nayarit_Jala_sourorange_221_8	1019040	22934	18345	977761	935185	221.8	sourorange	Mexico, Nayarit, Jala	21.1	-104.43	Larvae	yes	Nayarit			SAMN10363762	SRR8265215
MEX_Nayarit_SanBlas_Zapoteblanco_91_5	73433	9710	25	63698	60439	91.5	Zapoteblanco	Mexico, Nayarit, San Blas	21.54	-105.28	Adults	no				SAMN10363763	SRR8265059
MEX_Nayarit_SanBlas_Zapoteblanco_91_6	975336	59214	387	915735	871137	91.6	Zapoteblanco	Mexico, Nayarit, San Blas	21.54	-105.28	Adults	yes	Nayarit			SAMN10363764	SRR8265058
MEX_Nayarit_SanBlas_Zapoteblanco_91_7	320227	13533	135	306559	282593	91.7	Zapoteblanco	Mexico, Nayarit, San Blas	21.54	-105.28	Adults	no				SAMN10363765	SRR8265057
MEX_Nayarit_SanBlas_Zapoteblanco_91_8	146138	5746	56	140336	116036	91.8	Zapoteblanco	Mexico, Nayarit, San Blas	21.54	-105.28	Adults	no				SAMN10363766	SRR8265056
MEX_NayaritJala_sourorange_221_4	707186	22301	328	684557	85954	221.4	sourorange	Mexico, Nayarit, Jala	21.1	-104.43	Larvae	no				SAMN10363767	SRR8265055
MEX_NayaritSanBlas_Zapoteblanco_91_1	335834	18347	113	317374	4712	91.1	Zapoteblanco	Mexico, Nayarit, San Blas	21.54	-105.28	Adults	no				SAMN10363768	SRR8265054
MEX_NayaritSanBlas_Zapoteblanco_91_2	2962690	77560	1496	2883634	0	91.2	Zapoteblanco	Mexico, Nayarit, San Blas	21.54	-105.28	Adults	no				SAMN10363769	SRR8265069
MEX_NayaritSanBlas_Zapoteblanco_91_3	2248211	74786	1111	2172314	1855612	91.3	Zapoteblanco	Mexico, Nayarit, San Blas	21.54	-105.28	Adults	yes	Nayarit			SAMN10363770	SRR8265246
MEX_NayaritSanBlas_Zapoteblanco_91_4	3475041	105864	1747	3367430	3153016	91.4	Zapoteblanco	Mexico, Nayarit, San Blas	21.54	-105.28	Adults	yes	Nayarit			SAMN10363771	SRR8265219
MEX_NuevoLeon_Alamo_grapefruit_95_1	579574	21195	221	558158	532734	95.1	grapefruit	Mexico, Nuevo Leon, Alamo	26.48	-99.77	Larvae	no				SAMN10363772	SRR8265220
MEX_NuevoLeon_Alamo_grapefruit_95_2	170649	6699	60	163890	154051	95.2	grapefruit	Mexico, Nuevo Leon, Alamo	26.48	-99.77	Larvae	no				SAMN10363773	SRR8265217
MEX_NuevoLeon_Alamo_grapefruit_95_3	366568	13885	142	352541	334804	95.3	grapefruit	Mexico, Nuevo Leon, Alamo	26.48	-99.77	Larvae	no				SAMN10363774	SRR8265218
MEX_NuevoLeon_Alamo_grapefruit_95_4	196530	9101	81	187348	178873	95.4	grapefruit	Mexico, Nuevo Leon, Alamo	26.48	-99.77	Larvae	no				SAMN10363775	SRR8265223
MEX_NuevoLeon_Alamo_grapefruit_96_1	402680	18565	152	383963	357101	96.1	grapefruit	Mexico, Nuevo Leon, Alamo	26.48	-99.77	Larvae	no				SAMN10363776	SRR8265224
MEX_NuevoLeon_Alamo_grapefruit_96_2	1921842	101045	794	1820003	1741775	96.2	grapefruit	Mexico, Nuevo Leon, Alamo	26.48	-99.77	Larvae	yes	Nuevo Leon			SAMN10363777	SRR8265221
MEX_NuevoLeon_Alamo_grapefruit_96_3	1870737	64170	804	1805763	1699351	96.3	grapefruit	Mexico, Nuevo Leon, Alamo	26.48	-99.77	Larvae	yes	Nuevo Leon			SAMN10363778	SRR8265222
MEX_NuevoLeon_Alamo_grapefruit_96_4	2329188	75082	960	2253146	2145580	96.4	grapefruit	Mexico, Nuevo Leon, Alamo	26.48	-99.77	Larvae	yes	Nuevo Leon			SAMN10363779	SRR8265227
MEX_NuevoLeon_Allende_CitrusTraps_90_1	6461593	234765	2694	6224134	5910745	90.1	CitrusTraps	Mexico, Nuevo Leon, Allende	25.29	-100.02	Adults	yes	Nuevo Leon			SAMN10363780	SRR8265228
MEX_NuevoLeon_Allende_CitrusTraps_90_3	119750	6422	47	113281	106621	90.3	CitrusTraps	Mexico, Nuevo Leon, Allende	25.29	-100.02	Adults	no				SAMN10363781	SRR8265372
MEX_NuevoLeon_Allende_CitrusTraps_90_4	71016	18241	21	52754	47848	90.4	CitrusTraps	Mexico, Nuevo Leon, Allende	25.29	-100.02	Adults	no				SAMN10363782	SRR8265371
MEX_NuevoLeon_Allende_CitrusTraps_90_5	41397	2281	16	39100	29607	90.5	CitrusTraps	Mexico, Nuevo Leon, Allende	25.29	-100.02	Adults	no				SAMN10363783	SRR8265374
MEX_NuevoLeon_Allende_CitrusTraps_90_6	55678	7242	19	48417	43901	90.6	CitrusTraps	Mexico, Nuevo Leon, Allende	25.29	-100.02	Adults	no				SAMN10363784	SRR8265373
MEX_NuevoLeon_Allende_CitrusTraps_90_7	75087	6289	31	68767	64394	90.7	CitrusTraps	Mexico, Nuevo Leon, Allende	25.29	-100.02	Adults	no			yes	SAMN10363785	SRR8265376
MEX_NuevoLeon_Allende_CitrusTraps_90_8	96949	4130	45	92774	82267	90.8	CitrusTraps	Mexico, Nuevo Leon, Allende	25.29	-100.02	Adults	no				SAMN10363786	SRR8265375
MEX_NuevoLeon_Allende_HuertaGuayaba_sourorange_129_1	746033	29581	287	716165	682579	129.1	sourorange	Mexico, Nuevo Leon, Allende, Huerta Guayaba	25.29	-100.02	Larvae	yes	Nuevo Leon			SAMN10363787	SRR8265378
MEX_NuevoLeon_Allende_HuertaGuayaba_sourorange_129_4	459094	20661	7987	430446	410078	129.4	sourorange	Mexico, Nuevo Leon, Allende, Huerta Guayaba	25.29	-100.02	Larvae	yes	Nuevo Leon			SAMN10363788	SRR8265377
MEX_NuevoLeon_Allende_HuertaGuayaba_sourorange_129_5	261902	6291	4656	250955	240317	129.5	sourorange	Mexico, Nuevo Leon, Allende, Huerta Guayaba	25.29	-100.02	Larvae	no				SAMN10363789	SRR8265380
MEX_NuevoLeon_Allende_HuertaGuayaba_sourorange_129_8	171861	7961	3161	160739	153494	129.8	sourorange	Mexico, Nuevo Leon, Allende, Huerta Guayaba	25.29	-100.02	Larvae	no				SAMN10363790	SRR8264869
MEX_NuevoLeon_Allende_RanchoElNogalito_Unknown_128	216903	9263	86	207554	44006	128	Unknown	Mexico, Nuevo Leon, Allende, Rancho El Nogalito	25.29	-100.02	Female	no				SAMN10363791	SRR8265328
MEX_NuevoLeon_Linares_grapefruit_68_1	4950344	186852	2036	4761456	4446108	68.1	grapefruit	Mexico, Nuevo Leon, Linares	24.86	-99.56	Adults	yes	Nuevo Leon			SAMN10363792	SRR8265330
MEX_NuevoLeon_Linares_grapefruit_68_2	6792329	273356	2727	6516246	5674580	68.2	grapefruit	Mexico, Nuevo Leon, Linares	24.86	-99.56	Adults	yes	Nuevo Leon			SAMN10363793	SRR8265270
MEX_NuevoLeon_Linares_grapefruit_68_3	1940501	84039	754	1855708	1753191	68.3	grapefruit	Mexico, Nuevo Leon, Linares	24.86	-99.56	Adults	yes	Nuevo Leon			SAMN10363794	SRR8265271
MEX_NuevoLeon_Linares_grapefruit_68_5	114966	5173	36	109757	101925	68.5	grapefruit	Mexico, Nuevo Leon, Linares	24.86	-99.56	Adults	no				SAMN10363795	SRR8265264
MEX_NuevoLeon_Linares_grapefruit_68_6	489399	15762	207	473430	449881	68.6	grapefruit	Mexico, Nuevo Leon, Linares	24.86	-99.56	Adults	no				SAMN10363796	SRR8265265
MEX_NuevoLeon_Linares_grapefruit_68_7	54532	4300	12	50220	38480	68.7	grapefruit	Mexico, Nuevo Leon, Linares	24.86	-99.56	Adults	no				SAMN10363797	SRR8265266
MEX_NuevoLeon_Montemorelos_Apple_127_1	389518	15783	161	373574	305947	127.1	Apple	Mexico, Nuevo Leon, Montemorelos	25.18	-99.83	Larvae	no				SAMN10363798	SRR8265267
MEX_NuevoLeon_Montemorelos_sourorange_97_1	1187735	39464	510	1147761	1100266	97.1	sourorange	Mexico, Nuevo Leon, Montemorelos	25.18	-99.83	Larvae	yes	Nuevo Leon			SAMN10363799	SRR8265308
MEX_NuevoLeon_Montemorelos_sourorange_97_2	946987	33096	394	913497	871392	97.2	sourorange	Mexico, Nuevo Leon, Montemorelos	25.18	-99.83	Larvae	yes	Nuevo Leon			SAMN10363800	SRR8265309
MEX_NuevoLeon_Montemorelos_sourorange_97_3	709795	28483	303	681009	649524	97.3	sourorange	Mexico, Nuevo Leon, Montemorelos	25.18	-99.83	Larvae	yes	Nuevo Leon			SAMN10363801	SRR8265433
MEX_NuevoLeon_Montemorelos_sourorange_97_4	1205676	39413	453	1165810	1120861	97.4	sourorange	Mexico, Nuevo Leon, Montemorelos	25.18	-99.83	Larvae	yes	Nuevo Leon			SAMN10363802	SRR8265432
MEX_NuevoLeon_Montemorelos_sourorange_98_1	2018293	71955	810	1945528	1877304	98.1	sourorange	Mexico, Nuevo Leon, Montemorelos	25.18	-99.83	Larvae	yes	Nuevo Leon			SAMN10363803	SRR8265158
MEX_NuevoLeon_Montemorelos_sourorange_98_2	1705496	69633	722	1635141	1562180	98.2	sourorange	Mexico, Nuevo Leon, Montemorelos	25.18	-99.83	Larvae	yes	Nuevo Leon			SAMN10363804	SRR8265152
MEX_NuevoLeon_Montemorelos_sourorange_98_3	292588	19897	106	272585	259455	98.3	sourorange	Mexico, Nuevo Leon, Montemorelos	25.18	-99.83	Larvae	no				SAMN10363805	SRR8265437
MEX_NuevoLeon_Montemorelos_sourorange_99_2	197994	31802	61	166131	155610	99.2	sourorange	Mexico, Nuevo Leon, Montemorelos	25.18	-99.83	Larvae	no				SAMN10363806	SRR8265436
MEX_NuevoLeon_Montemorelos_sourorange_99_4	665032	27302	259	637471	608544	99.4	sourorange	Mexico, Nuevo Leon, Montemorelos	25.18	-99.83	Larvae	yes	Nuevo Leon			SAMN10363807	SRR8265435
MEX_NuevoLeon_Montemorelos_sourorange_99_6	169722	13933	57	155732	145216	99.6	sourorange	Mexico, Nuevo Leon, Montemorelos	25.18	-99.83	Larvae	no				SAMN10363808	SRR8265434
MEX_NuevoLeon_Montemorelos_sourorange_99_7	169577	5208	63	164306	155712	99.7	sourorange	Mexico, Nuevo Leon, Montemorelos	25.18	-99.83	Larvae	no			yes	SAMN10363809	SRR8265137
MEX_NuevoLeon_sweetorange_110_1	277880	12240	100	265540	251912	110.1	sweetorange	Mexico, Nuevo Leon	25.60	-100.14	Larvae	no				SAMN10363810	SRR8265136
MEX_NuevoLeon_sweetorange_110_2	2385865	78727	1024	2306114	2217493	110.2	sweetorange	Mexico, Nuevo Leon	25.60	-100.14	Larvae	yes	Nuevo Leon			SAMN10363811	SRR8265230
MEX_NuevoLeon_sweetorange_110_3	2918788	104896	1183	2812709	2682611	110.3	sweetorange	Mexico, Nuevo Leon	25.60	-100.14	Larvae	yes	Nuevo Leon			SAMN10363812	SRR8265229
MEX_NuevoLeon_sweetorange_110_4	1036622	44317	439	991866	944473	110.4	sweetorange	Mexico, Nuevo Leon	25.60	-100.14	Larvae	yes	Nuevo Leon			SAMN10363813	SRR8265232
MEX_NuevoLeon_sweetorange_110_5	1321453	56276	511	1264666	862217	110.5	sweetorange	Mexico, Nuevo Leon	25.60	-100.14	Larvae	yes	Nuevo Leon			SAMN10363814	SRR8265231
MEX_NuevoLeon_sweetorange_110_6	508863	50662	196	458005	435683	110.6	sweetorange	Mexico, Nuevo Leon	25.60	-100.14	Larvae	yes	Nuevo Leon			SAMN10363815	SRR8265226
MEX_NuevoLeon_sweetorange_110_7	423197	18189	159	404849	385966	110.7	sweetorange	Mexico, Nuevo Leon	25.60	-100.14	Larvae	no				SAMN10363816	SRR8265225
MEX_NuevoLeon_sweetorange_110_8	182860	14150	71	168639	160476	110.8	sweetorange	Mexico, Nuevo Leon	25.60	-100.14	Larvae	no				SAMN10363817	SRR8265053
MEX_NuevoLeon_sweetorange_112_1	1149542	38357	442	1110743	1046938	112.1	sweetorange	Mexico, Nuevo Leon	25.60	-100.14	Larvae	yes	Nuevo Leon			SAMN10363818	SRR8265052
MEX_NuevoLeon_sweetorange_112_2	3026243	104255	1267	2920721	2768965	112.2	sweetorange	Mexico, Nuevo Leon	25.60	-100.14	Larvae	yes	Nuevo Leon			SAMN10363819	SRR8265040
MEX_NuevoLeon_sweetorange_112_3	1558398	59575	601	1498222	1438335	112.3	sweetorange	Mexico, Nuevo Leon	25.60	-100.14	Larvae	yes	Nuevo Leon			SAMN10363820	SRR8265039
MEX_NuevoLeon_sweetorange_112_4	195041	25544	80	169417	155297	112.4	sweetorange	Mexico, Nuevo Leon	25.60	-100.14	Larvae	no				SAMN10363821	SRR8265068
MEX_NuevoLeon_sweetorange_112_5	47362	2877	9	44476	41676	112.5	sweetorange	Mexico, Nuevo Leon	25.60	-100.14	Larvae	no				SAMN10363822	SRR8265252
MEX_NuevoLeon_sweetorange_112_6	229156	14092	101	214963	203628	112.6	sweetorange	Mexico, Nuevo Leon	25.60	-100.14	Larvae	no				SAMN10363823	SRR8265066
MEX_NuevoLeon_sweetorange_112_7	100773	11035	36	89702	84024	112.7	sweetorange	Mexico, Nuevo Leon	25.60	-100.14	Larvae	no				SAMN10363824	SRR8265067
MEX_NuevoLeon_sweetorange_112_8	1048136	33149	416	1014571	952420	112.8	sweetorange	Mexico, Nuevo Leon	25.60	-100.14	Larvae	yes	Nuevo Leon		yes	SAMN10363825	SRR8265064
MEX_NuevoLeon_YellowChapote_111	1098362	32749	484	1065129	966271	111	YellowChapote	Mexico, Nuevo Leon	25.60	-100.14	Adult	yes	Nuevo Leon			SAMN10363826	SRR8265065
MEX_NuevoLeonAllende_CitrusTraps_90_2	122476	14488	53	107935	94610	90.2	CitrusTraps	Mexico, Nuevo Leon, Allende	25.28	-100.02	Adults	no				SAMN10363827	SRR8265062
MEX_NuevoLeonAllendeHuertaGuayaba_sourorange_129_2	933717	41925	483	891309	861394	129.2	sourorange	Mexico, Nuevo Leon, Allende, Huerta Guayaba	25.28	-100.02	Larvae	yes	Nuevo Leon			SAMN10363828	SRR8265063
MEX_NuevoLeonAllendeHuertaGuayaba_sourorange_129_3	884268	46083	414	837771	797804	129.3	sourorange	Mexico, Nuevo Leon, Allende, Huerta Guayaba	25.28	-100.02	Larvae	yes	Nuevo Leon			SAMN10363829	SRR8265060
MEX_NuevoLeonAllendeHuertaGuayaba_sourorange_129_6	1137608	34205	549	1102854	1055599	129.6	sourorange	Mexico, Nuevo Leon, Allende, Huerta Guayaba	25.28	-100.02	Larvae	yes	Nuevo Leon			SAMN10363830	SRR8265061
MEX_NuevoLeonAllendeHuertaGuayaba_sourorange_129_7	630602	20730	337	609535	581779	129.7	sourorange	Mexico, Nuevo Leon, Allende, Huerta Guayaba	25.28	-100.02	Larvae	yes	Nuevo Leon			SAMN10363831	SRR8264917
MEX_NuevoLeonLinares_grapefruit_68_4	186250	35839	72	150339	134972	68.4	grapefruit	Mexico, Nuevo Leon, Linares	24.86	-99.56	Adults	no				SAMN10363832	SRR8264916
MEX_NuevoLeonLinares_grapefruit_68_8	78414	4472	48	73894	60475	68.8	grapefruit	Mexico, Nuevo Leon, Linares	24.86	-99.56	Adults	no				SAMN10363833	SRR8264915
MEX_NuevoLeonMontemorelos_Apple_127_2	2046486	64342	1047	1981097	1859534	127.2	Apple	Mexico, Nuevo Leon, Montemorelos	25.19	-99.83	Larvae	yes	Nuevo Leon			SAMN10363834	SRR8264914
MEX_NuevoLeonMontemorelos_Apple_127_4	355262	11795	193	343274	327117	127.4	Apple	Mexico, Nuevo Leon, Montemorelos	25.19	-99.83	Larvae	yes	Nuevo Leon			SAMN10363835	SRR8264921
MEX_NuevoLeonMontemorelos_Apple_127_6	77563	6915	33	70615	61213	127.6	Apple	Mexico, Nuevo Leon, Montemorelos	25.19	-99.83	Larvae	no				SAMN10363836	SRR8264920
MEX_NuevoLeonMontemorelos_Apple_127_8	6526924	213749	3252	6309923	6167973	127.8	Apple	Mexico, Nuevo Leon, Montemorelos	25.19	-99.83	Larvae	yes	Nuevo Leon			SAMN10363837	SRR8264919
MEX_NuevoLeonMontemorelos_sourorange_98_4	252113	29225	129	222759	209483	98.4	sourorange	Mexico, Nuevo Leon, Montemorelos	25.19	-99.83	Larvae	no				SAMN10363838	SRR8264918
MEX_NuevoLeonMontemorelos_sourorange_99_1	1725362	60109	945	1664308	1585287	99.1	sourorange	Mexico, Nuevo Leon, Montemorelos	25.19	-99.83	Larvae	yes	Nuevo Leon			SAMN10363839	SRR8264925
MEX_NuevoLeonMontemorelos_sourorange_99_3	264719	8545	123	256051	234296	99.3	sourorange	Mexico, Nuevo Leon, Montemorelos	25.19	-99.83	Larvae	no				SAMN10363840	SRR8264924
MEX_NuevoLeonMontemorelos_sourorange_99_5	264865	9745	141	254979	237738	99.5	sourorange	Mexico, Nuevo Leon, Montemorelos	25.19	-99.83	Larvae	no				SAMN10363841	SRR8265324
MEX_NuevoLeonMontemorelos_sourorange_99_8	303468	23263	145	280060	249660	99.8	sourorange	Mexico, Nuevo Leon, Montemorelos	25.19	-99.83	Larvae	no				SAMN10363842	SRR8265325
MEX_PuertodeSalitre_sourorange_186	2243773	50088	40721	2152964	2093259	186	sourorange	Mexico, Puerto de Salitre	20.72	-99.69	Larva	yes	Queretaro			SAMN10363843	SRR8265326
MEX_PuertodeSalitre_sourorange_188	3077127	65313	55840	2955974	2888475	188	sourorange	Mexico, Puerto de Salitre	20.72	-99.69	Larva	yes	Queretaro			SAMN10363844	SRR8265327
MEX_PuertodeSalitre_sourorange_189	2370366	51517	42372	2276477	2237341	189	sourorange	Mexico, Puerto de Salitre	20.72	-99.69	Larva	yes	Queretaro			SAMN10363845	SRR8265320
MEX_PuertodeSalitre_sourorange_191	731531	16315	13437	701779	656025	191	sourorange	Mexico, Puerto de Salitre	20.72	-99.69	Larva	no				SAMN10363846	SRR8265321
MEX_PuertodeSalitre_sourorange_192	4198246	143947	1947	4052352	3925949	192	sourorange	Mexico, Puerto de Salitre	20.72	-99.69	Larva	yes	Queretaro			SAMN10363847	SRR8265322
MEX_PuertodeSalitre_sourorange_193	354644	18132	212	336300	319630	193	sourorange	Mexico, Puerto de Salitre	20.72	-99.69	Larva	yes	Queretaro			SAMN10363848	SRR8265323
MEX_Queretaro_Ahuacatlan_Mango_239_1	1364836	41917	650	1322269	1302585	239.1	Mango	Mexico, Queretaro, Ahuacatlan	20.69	-100.4	Larvae	yes	Queretaro			SAMN10363849	SRR8265041
MEX_Queretaro_Ahuacatlan_Mango_239_2	3528137	124354	1744	3402039	3218261	239.2	Mango	Mexico, Queretaro, Ahuacatlan	20.69	-100.4	Larvae	yes	Queretaro			SAMN10363850	SRR8265329
MEX_Queretaro_Ahuacatlan_Orange_238_1	1023024	34731	496	987797	938073	238.1	Orange	Mexico, Queretaro, Ahuacatlan	20.69	-100.4	Larvae	yes	Queretaro			SAMN10363851	SRR8265293
MEX_Queretaro_Ahuacatlan_Orange_238_2	866802	24021	429	842352	820191	238.2	Orange	Mexico, Queretaro, Ahuacatlan	20.69	-100.4	Larvae	yes	Queretaro			SAMN10363852	SRR8265292
MEX_Queretaro_Ahuacatlan_sourorange_194	2665174	58978	48245	2557951	2479962	194	sourorange	Mexico, Queretaro, Ahuacatlan	20.69	-100.4	Larva	yes	Queretaro			SAMN10363853	SRR8265295
MEX_Queretaro_Ahuacatlan_sourorange_195	841246	18703	15115	807428	776775	195	sourorange	Mexico, Queretaro, Ahuacatlan	20.69	-100.4	Larva	yes	Queretaro			SAMN10363854	SRR8265294
MEX_Queretaro_Ahuacatlan_sourorange_197	3045612	69842	55179	2920591	2896285	197	sourorange	Mexico, Queretaro, Ahuacatlan	20.69	-100.4		yes	Queretaro			SAMN10363855	SRR8265297
MEX_Queretaro_Ahuacatlan_sourorange_198	2443384	68511	43451	2331422	2278732	198	sourorange	Mexico, Queretaro, Ahuacatlan	20.69	-100.4		yes	Queretaro			SAMN10363856	SRR8265296
MEX_Queretaro_Ahuacatlan_sourorange_199	1406304	38634	25099	1342571	1236642	199	sourorange	Mexico, Queretaro, Ahuacatlan	20.69	-100.4		yes	Queretaro			SAMN10363857	SRR8265299
MEX_Queretaro_Ahuacatlan_sourorange_200	1389780	56830	24345	1308605	1207425	200	sourorange	Mexico, Queretaro, Ahuacatlan	20.69	-100.4		yes	Queretaro			SAMN10363858	SRR8265298
MEX_Queretaro_Ahuacatlan_sourorange_201	1952406	51412	35010	1865984	0	201	sourorange	Mexico, Queretaro, Ahuacatlan	20.69	-100.4		no				SAMN10363859	SRR8265301
MEX_Queretaro_Ahuacatlan_sweetorange_231_1	739570	16907	13247	709416	677987	231.1	sweetorange	Mexico, Queretaro, Ahuacatlan	20.69	-100.4	Larvae	yes	Queretaro			SAMN10363860	SRR8265300
MEX_Queretaro_Ahuacatlan_sweetorange_231_2	787206	23055	14005	750146	717800	231.2	sweetorange	Mexico, Queretaro, Ahuacatlan	20.69	-100.4	Larvae	yes	Queretaro			SAMN10363861	SRR8265150
MEX_QueretaroAhuacatlan_sourorange_196	179588	4868	96	174624	163888	196	sourorange	Mexico, Queretaro, Ahuacatlan	20.69	-100.4	Larva	no			yes	SAMN10363862	SRR8265151
MEX_RanchoElSaucito_Naranja_temprana_89	757774	31370	285	726119	695575	89	Naranja_temprana	Mexico, Rancho El Saucito	29.75	-109.04	Females	no				SAMN10363863	SRR8265148
MEX_SanLuisPotosi_Chapulhuacancito_sweetorange_253_1	737889	38553	358	698978	664296	253.1	sweetorange	Mexico, San Luis Potosi, Chapulhuacancito	21.21	-98.67	Larvae	yes	San Luis Potosi			SAMN10363864	SRR8265149
MEX_SanLuisPotosi_Orange_108_1	447073	15195	171	431707	415368	108.1	Orange	Mexico, San Luis Potosi	22.15	-100.98	Larvae	no				SAMN10363865	SRR8265154
MEX_SanLuisPotosi_Orange_108_2	742151	25979	297	715875	681487	108.2	Orange	Mexico, San Luis Potosi	22.15	-100.98	Larvae	yes	San Luis Potosi			SAMN10363866	SRR8265155
MEX_SanLuisPotosi_Orange_108_3	11046469	420520	4190	10621759	10360134	108.3	Orange	Mexico, San Luis Potosi	22.15	-100.98	Larvae	yes	San Luis Potosi			SAMN10363867	SRR8265086
MEX_SanLuisPotosi_Orange_108_4	3005029	99109	1177	2904743	2792337	108.4	Orange	Mexico, San Luis Potosi	22.15	-100.98	Larvae	yes	San Luis Potosi			SAMN10363868	SRR8265153
MEX_SanLuisPotosi_Orange_108_5	560938	26655	220	534063	510851	108.5	Orange	Mexico, San Luis Potosi	22.15	-100.98	Larvae	yes	San Luis Potosi			SAMN10363869	SRR8265101
MEX_SanLuisPotosi_Orange_108_6	946059	34728	393	910938	872840	108.6	Orange	Mexico, San Luis Potosi	22.15	-100.98	Larvae	yes	San Luis Potosi			SAMN10363870	SRR8265159
MEX_SanLuisPotosi_Orange_108_8	555045	20970	208	533867	506351	108.8	Orange	Mexico, San Luis Potosi	22.15	-100.98	Larvae	yes	San Luis Potosi			SAMN10363871	SRR8264980
MEX_SanLuisPotosiChapulhuacancito_sweetorange_253_2	220019	9870	108	210041	199452	253.2	sweetorange	Mexico, San Luis Potosi, Chapulhuacancito	21.21	-98.67	Larvae	no				SAMN10363872	SRR8264979
MEX_Tamaulipas_grapefruit_92_1	60835	3178	26	57631	54978	92.1	grapefruit	Mexico, Tamaulipas	24.14	-98.47	Larvae	no				SAMN10363873	SRR8264978
MEX_Tamaulipas_grapefruit_92_2	185481	7517	74	177890	168004	92.2	grapefruit	Mexico, Tamaulipas	24.14	-98.47	Larvae	no				SAMN10363874	SRR8264977
MEX_Tamaulipas_grapefruit_92_3	2207511	84990	920	2121601	2039576	92.3	grapefruit	Mexico, Tamaulipas	24.14	-98.47	Larvae	yes	Tamaulipas			SAMN10363875	SRR8264976
MEX_Tamaulipas_grapefruit_92_4	38032	1778	24	36230	34499	92.4	grapefruit	Mexico, Tamaulipas	24.14	-98.47	Larvae	no				SAMN10363876	SRR8264975
MEX_Tamaulipas_grapefruit_92_5	6473171	195815	3186	6274170	6047454	92.5	grapefruit	Mexico, Tamaulipas	24.14	-98.47	Larvae	yes	Tamaulipas			SAMN10363877	SRR8264974
MEX_Tamaulipas_grapefruit_92_6	1017379	42147	495	974737	930005	92.6	grapefruit	Mexico, Tamaulipas	24.14	-98.47	Larvae	yes	Tamaulipas			SAMN10363878	SRR8264973
MEX_Tamaulipas_grapefruit_92_7	129963	5278	72	124613	117350	92.7	grapefruit	Mexico, Tamaulipas	24.14	-98.47	Larvae	no				SAMN10363879	SRR8264988
MEX_Tamaulipas_grapefruit_92_8	2071081	60297	1070	2009714	1916046	92.8	grapefruit	Mexico, Tamaulipas	24.14	-98.47	Larvae	yes	Tamaulipas			SAMN10363880	SRR8264987
MEX_Tamaulipas_MiguelAleman_sourorange_265_1	2406145	78777	1191	2326177	2297384	265.1	sourorange	Mexico, Tamaulipas, Miguel Aleman	27.62	-99.762	Larvae	yes	Tamaulipas			SAMN10363881	SRR8265379
MEX_Tamaulipas_MiguelAleman_sourorange_265_2	2455515	88025	1237	2366253	2337319	265.2	sourorange	Mexico, Tamaulipas, Miguel Aleman	27.62	-99.762	Larvae	yes	Tamaulipas			SAMN10363882	SRR8264870
MEX_Tamaulipas_Ocampo_sweetorange_250_1	916762	42560	474	873728	852990	250.1	sweetorange	Mexico, Tamaulipas, Ocampo	22.84	-99.33	Larvae	yes	Tamaulipas			SAMN10363883	SRR8265381
MEX_Tamaulipas_Ocampo_sweetorange_250_2	1312449	39766	596	1272087	1251347	250.2	sweetorange	Mexico, Tamaulipas, Ocampo	22.84	-99.33	Larvae	yes	Tamaulipas			SAMN10363884	SRR8265382
MEX_Tamaulipas_Orange_100_1	867601	29519	400	837682	795550	100.1	Orange	Mexico, Tamaulipas	24.14	-98.47	Larvae	yes	Tamaulipas			SAMN10363885	SRR8265383
MEX_Tamaulipas_Orange_100_2	469827	16044	200	453583	429731	100.2	Orange	Mexico, Tamaulipas	24.14	-98.47	Larvae	yes	Tamaulipas			SAMN10363886	SRR8265384
MEX_Tamaulipas_Orange_100_3	1885432	54715	970	1829747	1751929	100.3	Orange	Mexico, Tamaulipas	24.14	-98.47	Larvae	yes	Tamaulipas			SAMN10363887	SRR8265385
MEX_Tamaulipas_Orange_100_4	2829495	95925	1130	2732440	2609556	100.4	Orange	Mexico, Tamaulipas	24.14	-98.47	Larvae	yes	Tamaulipas			SAMN10363888	SRR8265386
MEX_Tamaulipas_Orange_101	5453782	205227	2136	5246419	5182818	101	Orange	Mexico, Tamaulipas	24.14	-98.47	Larva	yes	Tamaulipas			SAMN10363889	SRR8265420
MEX_Tamaulipas_Orange_102	4226595	183625	1700	4041270	3912093	102	Orange	Mexico, Tamaulipas	24.14	-98.47	Larva	yes	Tamaulipas			SAMN10363890	SRR8265421
MEX_Tamaulipas_Orange_103_1	1015468	41696	386	973386	850275	103.1	Orange	Mexico, Tamaulipas	24.14	-98.47	Larvae	yes	Tamaulipas			SAMN10363891	SRR8265108
MEX_Tamaulipas_Orange_103_2	269718	37982	114	231622	213648	103.2	Orange	Mexico, Tamaulipas	24.14	-98.47	Larvae	no				SAMN10363892	SRR8265107
MEX_Tamaulipas_Reynosa_sweetorange_247_1	830681	28535	404	801742	772738	247.1	sweetorange	Mexico, Tamaulipas, Reynosa	26.04	-98.30	Larvae	yes	Tamaulipas			SAMN10363893	SRR8265110
MEX_Tamaulipas_Reynosa_sweetorange_247_2	1117480	34100	548	1082832	1048050	247.2	sweetorange	Mexico, Tamaulipas, Reynosa	26.04	-98.30	Larvae	yes	Tamaulipas			SAMN10363894	SRR8265109
MEX_Tamaulipas_RioBravo_sourorange_266_1	1984950	75052	1007	1908891	1865574	266.1	sourorange	Mexico, Tamaulipas, Rio Bravo	25.98	-98.09	Larvae	yes	Tamaulipas			SAMN10363895	SRR8265104
MEX_Tamaulipas_RioBravo_sweetorange_261	1042165	31974	528	1009663	984011	261	sweetorange	Mexico, Tamaulipas, Rio Bravo	25.98	-98.09	Larva	yes	Tamaulipas			SAMN10363896	SRR8265103
MEX_Tamaulipas_RioBravo_sweetorange_263	500762	18076	283	482403	467408	263	sweetorange	Mexico, Tamaulipas, Rio Bravo	25.98	-98.09	Larva	no				SAMN10363897	SRR8265106
MEX_Tamaulipas_YellowChapote_119	241052	10180	78	230794	220482	119	YellowChapote	Mexico, Tamaulipas	24.14	-98.47	Larvae	no				SAMN10363898	SRR8265105
MEX_Tamaulipas_YellowChapote_120	3302324	110719	1562	3190043	2325824	120	YellowChapote	Mexico, Tamaulipas	24.14	-98.47	Larvae	yes	Tamaulipas		yes	SAMN10363899	SRR8265112
MEX_Tamaulipas_YellowChapote_121	9791622	278289	5026	9508307	9355902	121	YellowChapote	Mexico, Tamaulipas	24.14	-98.47	Larvae	yes	Tamaulipas			SAMN10363900	SRR8265111
MEX_Tamaulipas_YellowChapote_122	1800345	70957	862	1728526	1643155	122	YellowChapote	Mexico, Tamaulipas	24.14	-98.47	Larvae	yes	Tamaulipas			SAMN10363901	SRR8264939
MEX_Tamaulipas_YellowChapote_123	937124	37289	359	899476	861033	123	YellowChapote	Mexico, Tamaulipas	24.14	-98.47	Larvae	yes	Tamaulipas			SAMN10363902	SRR8264940
MEX_Tamaulipas_YellowChapote_124	1362514	45730	558	1316226	1262245	124	YellowChapote	Mexico, Tamaulipas	24.14	-98.47	Larvae	yes	Tamaulipas			SAMN10363903	SRR8264937
MEX_Tamaulipas_YellowChapote_125	1646693	71766	604	1574323	1492388	125	YellowChapote	Mexico, Tamaulipas	24.14	-98.47	Larvae	yes	Tamaulipas			SAMN10363904	SRR8264938
MEX_Tamaulipas_YellowChapote_126	479744	18028	187	461529	432439	126	YellowChapote	Mexico, Tamaulipas	24.14	-98.47	Larvae	yes	Tamaulipas			SAMN10363905	SRR8264935
MEX_TamaulipasCamargo_sourorange_248_1	206328	9987	86	196255	115561	248.1	sourorange	Mexico, Tamaulipas, Camargo	26.31	-98.83	Larvae	no				SAMN10363906	SRR8264936
MEX_TamaulipasRioBravo_sourorange_266_2	199027	12118	72	186837	177153	266.2	sourorange	Mexico, Tamaulipas, Rio Bravo	25.98	-98.09	Larvae	no				SAMN10363907	SRR8264933
MEX_TamaulipasRioBravo_sweetorange_264	2069369	68041	1001	2000327	1964502	264	sweetorange	Mexico, Tamaulipas, Rio Bravo	25.98	-98.09	Larva	yes	Tamaulipas			SAMN10363908	SRR8264934
MEX_Troncones_Sargentia_greggii_204_1	1005799	28129	17982	959688	927599	204.1	Sargentia_greggii	Mexico, Troncones	17.78	-101.72	Females	yes	Guerrero			SAMN10363909	SRR8264941
MEX_Troncones_Sargentia_greggii_204_2	1148852	33743	20272	1094837	1042314	204.2	Sargentia_greggii	Mexico, Troncones	17.78	-101.72	Females	yes	Guerrero			SAMN10363910	SRR8264942
MEX_Troncones_Sargentia_greggii_204_3	538966	11198	9657	518111	466719	204.3	Sargentia_greggii	Mexico, Troncones	17.78	-101.72	Females	no				SAMN10363911	SRR8265044
MEX_Troncones_Sargentia_greggii_204_4	1337541	36909	23925	1276707	967324	204.4	Sargentia_greggii	Mexico, Troncones	17.78	-101.72	Females	yes	Guerrero			SAMN10363912	SRR8265045
MEX_Troncones_Sargentia_greggii_205_1	783139	20127	14080	748932	722149	205.1	Sargentia_greggii	Mexico, Troncones	17.78	-101.72	Males	no				SAMN10363913	SRR8265042
MEX_Troncones_Sargentia_greggii_205_2	1698708	40928	30660	1627120	1562665	205.2	Sargentia_greggii	Mexico, Troncones	17.78	-101.72	Males	yes	Guerrero			SAMN10363914	SRR8265043
MEX_Troncones_Sargentia_greggii_205_3	1463037	46191	26163	1390683	1344027	205.3	Sargentia_greggii	Mexico, Troncones	17.78	-101.72	Males	yes	Guerrero			SAMN10363915	SRR8265048
MEX_Troncones_Sargentia_greggii_205_4	1654842	39338	29748	1585756	1536489	205.4	Sargentia_greggii	Mexico, Troncones	17.78	-101.72	Males	yes	Guerrero			SAMN10363916	SRR8265049
MEX_Veracruz_Acayucan_sweetorange_249_1	245590	9039	128	236423	222048	249.1	sweetorange	Mexico, Veracruz, Acayucan	17.95	-94.91	Larvae	no				SAMN10363917	SRR8265046
MEX_Veracruz_GtzZamora_grapefruit_235_2	1490125	55569	706	1433850	1399335	235.2	grapefruit	Mexico, Veracruz, Gtz. Zamora	17.94	-94.91	Larvae	yes	Veracruz			SAMN10363918	SRR8265047
MEX_Veracruz_Nautla_grapefruit_252_1	409275	23953	206	385116	371050	252.1	grapefruit	Mexico, Veracruz, Nautla	20.20	-96.77	Larvae	no				SAMN10363919	SRR8265050
MEX_Veracruz_Nautla_grapefruit_252_2	850240	26685	474	823081	792140	252.2	grapefruit	Mexico, Veracruz, Nautla	20.20	-96.77	Larvae	yes	Veracruz			SAMN10363920	SRR8265051
MEX_Veracruz_Orange_104_1	778197	36778	304	741115	707388	104.1	Orange	Mexico, Veracruz	19.13	-96.11	Larvae	yes	Veracruz			SAMN10363921	SRR8265206
MEX_Veracruz_Orange_104_2	888458	27598	367	860493	824623	104.2	Orange	Mexico, Veracruz	19.13	-96.11	Larvae	yes	Veracruz			SAMN10363922	SRR8265205
MEX_Veracruz_Orange_104_3	1004640	40129	405	964106	916221	104.3	Orange	Mexico, Veracruz	19.13	-96.11	Larvae	yes	Veracruz			SAMN10363923	SRR8265208
MEX_Veracruz_Orange_104_4	1614471	58611	662	1555198	1482252	104.4	Orange	Mexico, Veracruz	19.13	-96.11	Larvae	yes	Veracruz			SAMN10363924	SRR8265207
MEX_Veracruz_Orange_105_1	3399665	117401	1337	3280927	3145286	105.1	Orange	Mexico, Veracruz	19.13	-96.11	Larvae	yes	Veracruz			SAMN10363925	SRR8265210
MEX_Veracruz_Orange_105_2	2405463	105465	918	2299080	2223596	105.2	Orange	Mexico, Veracruz	19.13	-96.11	Larvae	yes	Veracruz			SAMN10363926	SRR8265209
MEX_Veracruz_Orange_105_3	784780	30751	303	753726	720225	105.3	Orange	Mexico, Veracruz	19.13	-96.11	Larvae	yes	Veracruz			SAMN10363927	SRR8265212
MEX_Veracruz_Orange_105_4	255566	13272	109	242185	231728	105.4	Orange	Mexico, Veracruz	19.13	-96.11	Larvae	no				SAMN10363928	SRR8265211
MEX_Veracruz_SanAndresTuxtla_MultilureTrap_267_1	826175	26299	417	799459	658975	267.1	MultilureTrap	Mexico, Veracruz, San Andres Tuxtla	18.44	-95.21	Males & Females	yes	Veracruz			SAMN10363929	SRR8265214
MEX_Veracruz_SanAndresTuxtla_MultilureTrap_267_2	1995110	58324	1030	1935756	1809283	267.2	MultilureTrap	Mexico, Veracruz, San Andres Tuxtla	18.44	-95.21	Males & Females	yes	Veracruz			SAMN10363930	SRR8265213
MEX_VeracruzAcayucan_sweetorange_249_2	760232	26292	389	733551	665799	249.2	sweetorange	Mexico, Veracruz, Acayucan	17.95	-94.91	Larvae	yes	Veracruz			SAMN10363931	SRR8264905
MEX_VeracruzGtz_Zamora_grapefruit_235_1	355914	11804	177	343933	327959	235.1	grapefruit	Mexico, Veracruz, Gtz. Zamora	17.94	-94.91	Larvae	yes	Veracruz			SAMN10363932	SRR8265114
MEX_Zacazonapan_grapefruit_227_1	1019886	35674	493	983719	938453	227.1	grapefruit	Mexico, Zacazonapan	19.07	-100.25	Larvae	yes	Mexico			SAMN10363933	SRR8265302
MEX_Zacazonapan_grapefruit_227_2	558317	13879	10093	534345	479233	227.2	grapefruit	Mexico, Zacazonapan	19.07	-100.25	Larvae	yes	Mexico			SAMN10363934	SRR8265303
MEX_Zacazonapan_grapefruit_227_3	1667344	60146	29634	1577564	1434134	227.3	grapefruit	Mexico, Zacazonapan	19.07	-100.25	Larvae	yes	Mexico			SAMN10363935	SRR8265304
MEX_Zacazonapan_grapefruit_227_4	1523468	48518	27236	1447714	1371680	227.4	grapefruit	Mexico, Zacazonapan	19.07	-100.25	Larvae	yes	Mexico			SAMN10363936	SRR8265305
MEX_Zacazonapan_grapefruit_228_1	2033920	51400	36174	1946346	1735434	228.1	grapefruit	Mexico, Zacazonapan	19.07	-100.25	Larvae	yes	Mexico			SAMN10363937	SRR8265306
MEX_Zacazonapan_grapefruit_228_2	1738668	39578	31450	1667640	1607023	228.2	grapefruit	Mexico, Zacazonapan	19.07	-100.25	Larvae	yes	Mexico			SAMN10363938	SRR8265307
MEX_Zacazonapan_grapefruit_228_3	920696	24126	16479	880091	800871	228.3	grapefruit	Mexico, Zacazonapan	19.07	-100.25	Larvae	yes	Mexico			SAMN10363939	SRR8264901
MEX_Zacazonapan_grapefruit_228_4	487287	14849	8654	463784	416964	228.4	grapefruit	Mexico, Zacazonapan	19.07	-100.25	Larvae	yes	Mexico			SAMN10363940	SRR8264902
MEX_Zacazonapan_sourorange_226_1	907620	31867	16233	859520	822954	226.1	sourorange	Mexico, Zacazonapan	19.07	-100.25	Larvae	yes	Mexico			SAMN10363941	SRR8264898
MEX_Zacazonapan_sourorange_226_2	2186997	51697	38869	2096431	2016203	226.2	sourorange	Mexico, Zacazonapan	19.07	-100.25	Larvae	yes	Mexico			SAMN10363942	SRR8264897
MEX_Zacazonapan_sourorange_226_3	1153113	28929	20832	1103352	1051833	226.3	sourorange	Mexico, Zacazonapan	19.07	-100.25	Larvae	yes	Mexico		yes	SAMN10363943	SRR8264896
MEX_Zacazonapan_sourorange_226_4	881425	43005	15615	822805	785875	226.4	sourorange	Mexico, Zacazonapan	19.07	-100.25	Larvae	yes	Mexico			SAMN10363944	SRR8264895
PAN_Boquete_McPhailTrap_212_1	37273	1313	652	35308	11309	212.1	McPhailTrap	Panama, Boquete	8.77	-82.44	Females	no				SAMN10363945	SRR8264894
PAN_Boquete_McPhailTrap_212_2	56131	2831	873	52427	31372	212.2	McPhailTrap	Panama, Boquete	8.77	-82.44	Females	no				SAMN10363946	SRR8264893
PAN_Boquete_McPhailTrap_212_3	106193	3722	1751	100720	63533	212.3	McPhailTrap	Panama, Boquete	8.77	-82.44	Females	no				SAMN10363947	SRR8264892
PAN_Boquete_McPhailTrap_212_4	65973	4250	1048	60675	44668	212.4	McPhailTrap	Panama, Boquete	8.77	-82.44	Females	no				SAMN10363948	SRR8264891
PAN_Boquete_McPhailTrap_212_8	49561	1517	781	47263	41731	212.8	McPhailTrap	Panama, Boquete	8.77	-82.44	Females	no				SAMN10363949	SRR8264900
PAN_Boquete_McPhailTrap_213_1	87385	2795	1544	83046	63579	213.1	McPhailTrap	Panama, Boquete	8.77	-82.44	Males	no				SAMN10363950	SRR8264899
PAN_Boquete_McPhailTrap_213_2	414138	14287	211	399640	337856	213.2	McPhailTrap	Panama, Boquete	8.77	-82.44	Males	no				SAMN10363951	SRR8264930
PAN_Boquete_McPhailTrap_213_3	192894	8464	84	184346	103677	213.3	McPhailTrap	Panama, Boquete	8.77	-82.44	Males	no				SAMN10363952	SRR8264932
PAN_Boquete_McPhailTrap_213_4	37949	1153	659	36137	20719	213.4	McPhailTrap	Panama, Boquete	8.77	-82.44	Males	no				SAMN10363953	SRR8264985
PAN_Boquete_McPhailTrap_213_5	300726	20167	142	280417	124859	213.5	McPhailTrap	Panama, Boquete	8.77	-82.44	Males	no				SAMN10363954	SRR8264986
PAN_Boquete_McPhailTrap_213_6	98867	2980	1789	94098	29462	213.6	McPhailTrap	Panama, Boquete	8.77	-82.44	Males	no				SAMN10363955	SRR8264983
PAN_Boquete_McPhailTrap_213_7	54296	5417	895	47984	21018	213.7	McPhailTrap	Panama, Boquete	8.77	-82.44	Males	no				SAMN10363956	SRR8264984
PAN_Boquete_McPhailTrap_213_8	29377	1772	532	27073	22948	213.8	McPhailTrap	Panama, Boquete	8.77	-82.44	Males	no				SAMN10363957	SRR8264981
PAN_Chiriqui_Fortuna_Orange_214_1	246456	11501	4302	230653	216785	214.1	Orange	Panama, Chiriqui, Fortuna	8.67	-82.23	Larvae	no				SAMN10363958	SRR8264982
PAN_Chiriqui_Fortuna_Orange_214_2	3953179	120536	70538	3762105	3604131	214.2	Orange	Panama, Chiriqui, Fortuna	8.67	-82.23	Larvae	yes	Panama			SAMN10363959	SRR8265254
PAN_Chiriqui_Fortuna_Orange_214_3	1881658	42475	34174	1805009	1719804	214.3	Orange	Panama, Chiriqui, Fortuna	8.67	-82.23	Larvae	yes	Panama			SAMN10363960	SRR8265255
PAN_Chiriqui_Fortuna_Orange_214_4	774483	20539	13914	740030	694003	214.4	Orange	Panama, Chiriqui, Fortuna	8.67	-82.23	Larvae	yes	Panama			SAMN10363961	SRR8265161
PAN_Chiriqui_Fortuna_Orange_214_5	3431769	73754	61864	3296151	3151754	214.5	Orange	Panama, Chiriqui, Fortuna	8.67	-82.23	Larvae	yes	Panama			SAMN10363962	SRR8265160
PAN_Chiriqui_Fortuna_Orange_214_6	998599	21955	17813	958831	913001	214.6	Orange	Panama, Chiriqui, Fortuna	8.67	-82.23	Larvae	yes	Panama			SAMN10363963	SRR8265163
PAN_Chiriqui_Fortuna_Orange_214_7	1245023	33390	22429	1189204	1135622	214.7	Orange	Panama, Chiriqui, Fortuna	8.67	-82.23	Larvae	yes	Panama			SAMN10363964	SRR8265162
PAN_Chiriqui_Fortuna_Orange_214_8	1242379	27910	22269	1192200	1138993	214.8	Orange	Panama, Chiriqui, Fortuna	8.67	-82.23	Larvae	yes	Panama		yes	SAMN10363965	SRR8265157
PAN_Chiriqui_SantaClara_grapefruit_216_1	3862516	82337	69929	3710250	3547248	216.1	grapefruit	Panama, Chiriqui, Santa Clara	8.83	-82.76	Larvae	yes	Panama		yes	SAMN10363966	SRR8265156
PAN_Chiriqui_SantaClara_grapefruit_216_2	1533140	32695	27655	1472790	1402535	216.2	grapefruit	Panama, Chiriqui, Santa Clara	8.83	-82.76	Larvae	yes	Panama		yes	SAMN10363967	SRR8265102
PAN_Chiriqui_SantaClara_grapefruit_216_3	602169	21592	10750	569827	540861	216.3	grapefruit	Panama, Chiriqui, Santa Clara	8.83	-82.76	Larvae	yes	Panama			SAMN10363968	SRR8265274
PAN_Chiriqui_SantaClara_grapefruit_216_5	923906	57243	15987	850676	809580	216.5	grapefruit	Panama, Chiriqui, Santa Clara	8.83	-82.76	Larvae	yes	Panama			SAMN10363969	SRR8265090
PAN_Chiriqui_SantaClara_grapefruit_216_6	1099534	28983	19599	1050952	1002527	216.6	grapefruit	Panama, Chiriqui, Santa Clara	8.83	-82.76	Larvae	yes	Panama		yes	SAMN10363970	SRR8265243
PAN_Chiriqui_SantaClara_grapefruit_216_8	2192205	62076	38940	2091189	1999560	216.8	grapefruit	Panama, Chiriqui, Santa Clara	8.83	-82.76	Larvae	yes	Panama		yes	SAMN10363971	SRR8265237
PAN_Chiriqui_SantaClara_Orange_215_1	1002750	25387	18236	959127	913398	215.1	Orange	Panama, Chiriqui, Santa Clara	8.83	-82.76	Larvae	yes	Panama			SAMN10363972	SRR8265238
PAN_Chiriqui_SantaClara_Orange_215_2	961468	27328	17136	917004	871784	215.2	Orange	Panama, Chiriqui, Santa Clara	8.83	-82.76	Larvae	yes	Panama		yes	SAMN10363973	SRR8265239
PAN_Chiriqui_SantaClara_Orange_215_3	541468	20765	9264	511439	486181	215.3	Orange	Panama, Chiriqui, Santa Clara	8.83	-82.76	Larvae	yes	Panama			SAMN10363974	SRR8265240
PAN_Chiriqui_SantaClara_Orange_215_4	464593	38181	7678	418734	397813	215.4	Orange	Panama, Chiriqui, Santa Clara	8.83	-82.76	Larvae	no			yes	SAMN10363975	SRR8265233
PAN_Chiriqui_SantaClara_Orange_215_5	187314	7696	3384	176234	168143	215.5	Orange	Panama, Chiriqui, Santa Clara	8.83	-82.76	Larvae	no			yes	SAMN10363976	SRR8265234
PAN_Chiriqui_SantaClara_Orange_215_6	1051416	31833	18885	1000698	958382	215.6	Orange	Panama, Chiriqui, Santa Clara	8.83	-82.76	Larvae	yes	Panama			SAMN10363977	SRR8265235
PAN_Chiriqui_SantaClara_Orange_215_8	195676	4332	3573	187771	179265	215.8	Orange	Panama, Chiriqui, Santa Clara	8.83	-82.76	Larvae	no				SAMN10363978	SRR8265236
PAN_ChiriquiSantaClara_grapefruit_216_4	743304	26234	347	716723	674891	216.4	grapefruit	Panama, Chiriqui, Santa Clara	8.83	-82.76	Larvae	yes	Panama			SAMN10363979	SRR8265241
PAN_ChiriquiSantaClara_grapefruit_216_7	965546	30065	522	934959	879022	216.7	grapefruit	Panama, Chiriqui, Santa Clara	8.83	-82.76	Larvae	yes	Panama			SAMN10363980	SRR8265242
PAN_ChiriquiSantaClara_Orange_215_7	1365817	37196	689	1327932	1260702	215.7	Orange	Panama, Chiriqui, Santa Clara	8.83	-82.76	Larvae	yes	Panama			SAMN10363981	SRR8265390
TX_Alamo_Citrus_27	19175	8997	11	10167	8967	27	Citrus	USA, TX, Alamo	26.18	-98.11	Male	no		yes		SAMN10363982	SRR8265389
TX_Alamo_Citrus_63	1171585	43646	479	1127460	8302	63	Citrus	USA, TX, Alamo	26.18	-98.11	Female	no		yes		SAMN10363983	SRR8265388
TX_Alton_Citrus_21	142876	4227	69	138580	124593	21	Citrus	USA, TX, Alton	26.28	-98.31	Male	no		yes		SAMN10363984	SRR8265387
TX_Alton_Citrus_22	1363373	42941	559	1319873	1193127	22	Citrus	USA, TX, Alton	26.28	-98.31	Female	yes	Texas	yes		SAMN10363985	SRR8265394
TX_Bluetown_Citrus_20	289608	17436	121	272051	17668	20	Citrus	USA, TX, Bluetown	26.07	-97.82	Female	no		yes		SAMN10363986	SRR8265393
TX_Brownsville_Citrus_26	246539	9359	91	237089	19441	26	Citrus	USA, TX, Brownsville	25.9	-97.49	Male	yes	Texas	yes		SAMN10363987	SRR8265392
TX_Brownsville_Citrus_35	1942670	84640	743	1857287	1670176	35	Citrus	USA, TX, Brownsville	25.9	-97.49	Female	no		yes		SAMN10363988	SRR8265391
TX_Brownsville_Citrus_49	905859	35468	356	870035	779398	49	Citrus	USA, TX, Brownsville	25.9	-97.49	Female	no		yes		SAMN10363989	SRR8265396
TX_Brownsville_Citrus_50	107381	4074	39	103268	40283	50	Citrus	USA, TX, Brownsville	25.9	-97.49	Male	no		yes		SAMN10363990	SRR8265395
TX_Brownsville_Unknown_2	4488518	143453	1830	4343235	0	2	Unknown	USA, TX, Brownsville	25.9	-97.49	Male	no		yes		SAMN10363991	SRR8265438
TX_Brownsville_Unknown_6	3303290	102949	1408	3198933	2928059	6	Unknown	USA, TX, Brownsville	25.9	-97.49	Female	yes	Texas	yes		SAMN10363992	SRR8265182
TX_CitrusCity_Citrus_40	2319014	62626	1228	2255160	119102	40	Citrus	USA, TX, Citrus City	26.32	-98.38	Female	no		yes		SAMN10363993	SRR8264922
TX_CitrusCity_Citrus_67	2052917	70135	800	1981982	10577	67	Citrus	USA, TX, Citrus City	26.32	-98.38	Male	no		yes		SAMN10363994	SRR8264923
TX_CitrusCity_Citrus_80	4925790	200199	1911	4723680	3101282	80	Citrus	USA, TX, Citrus City	26.32	-98.38	Female	yes	Texas	yes		SAMN10363995	SRR8264928
TX_Donna_Citrus_18	597242	19348	322	577572	516307	18	Citrus	USA, TX, Donna	26.16	-98.05	Male	no		yes		SAMN10363996	SRR8264929
TX_Donna_Citrus_56	454870	16037	187	438646	214845	56	Citrus	USA, TX, Donna	26.16	-98.05	Female	no		yes		SAMN10363997	SRR8264926
TX_Donna_Unknown_8	68797	2848	29	65920	61373	8	Unknown	USA, TX, Donna	26.16	-98.05	Female	no		yes		SAMN10363998	SRR8264927
TX_Donna_Unknown_9	260934	8687	148	252099	214659	9	Unknown	USA, TX, Donna	26.16	-98.05	Female	no		yes		SAMN10363999	SRR8265418
TX_Edcouch_Citrus_55	25155	1588	13	23554	10907	55	Citrus	USA, TX, Edcouch	26.29	-97.96	Female	no		yes		SAMN10364000	SRR8265419
TX_Edinburg_Citrus_30	1251413	58785	467	1192161	0	30	Citrus	USA, TX, Edinburg	26.29	-98.16	Female	no		yes		SAMN10364001	SRR8265073
TX_Edinburg_Citrus_62	245589	12600	121	232868	57770	62	Citrus	USA, TX, Edinburg	26.29	-98.16	Female	no		yes		SAMN10364002	SRR8265072
TX_Edinburg_Citrus_75	187461	4985	94	182382	146489	75	Citrus	USA, TX, Edinburg	26.29	-98.16	Female	no		yes		SAMN10364003	SRR8265075
TX_Edinburg_Citrus_83	603380	22118	310	580952	225876	83	Citrus	USA, TX, Edinburg	26.29	-98.16	Female	no		yes		SAMN10364004	SRR8265074
TX_Edinburg_Unknown_4	4173967	128602	1700	4043665	3290251	4	Unknown	USA, TX, Edinburg	26.29	-98.16	Male	yes	Texas	yes		SAMN10364005	SRR8265077
TX_Hargil_Citrus_65	4486266	151695	1752	4332819	3702713	65	Citrus	USA, TX, Hargil	26.44	-98.01	Female	yes	Texas	yes		SAMN10364006	SRR8265076
TX_Hargil_Citrus_81	1123770	45455	409	1077906	873067	81	Citrus	USA, TX, Hargil	26.44	-98.01	Male	yes	Texas	yes		SAMN10364007	SRR8265079
TX_Harlingen_Citrus_23	1481535	54569	613	1426353	1321163	23	Citrus	USA, TX, Harlingen	26.18	-97.69	Female	yes	Texas	yes		SAMN10364008	SRR8265078
TX_Harlingen_Citrus_24	2036130	63788	831	1971511	1710058	24	Citrus	USA, TX, Harlingen	26.18	-97.69	Female	yes	Texas	yes		SAMN10364009	SRR8265071
TX_Harlingen_Citrus_25	501231	41541	189	459501	92101	25	Citrus	USA, TX, Harlingen	26.18	-97.69	Female	no				SAMN10364010	SRR8265070
TX_Harlingen_Citrus_37	385656	39648	130	345878	186149	37	Citrus	USA, TX, Harlingen	26.18	-97.69	Female	no				SAMN10364011	SRR8264958
TX_Harlingen_Citrus_38	1126289	32613	575	1093101	1009749	38	Citrus	USA, TX, Harlingen	26.18	-97.69	Female	yes	Texas		yes	SAMN10364012	SRR8264957
TX_Harlingen_Citrus_39	2413819	78804	977	2334038	2190553	39	Citrus	USA, TX, Harlingen	26.18	-97.69	Female	yes	Texas			SAMN10364013	SRR8264956
TX_Harlingen_Citrus_51_2	544303	15893	287	528123	24847	51.2	Citrus	USA, TX, Harlingen	26.18	-97.69	Adult	no				SAMN10364014	SRR8264955
TX_Harlingen_Citrus_51_3	310380	11179	132	299069	242516	51.3	Citrus	USA, TX, Harlingen	26.18	-97.69	Adult	no				SAMN10364015	SRR8264962
TX_Harlingen_Citrus_85	973355	37998	469	934888	154961	85	Citrus	USA, TX, Harlingen	26.18	-97.69	Female	no				SAMN10364016	SRR8264961
TX_Harlingen_Unknown_13	122548	38602	35	83911	77339	13	Unknown	USA, TX, Harlingen	26.18	-97.69	Female	no				SAMN10364017	SRR8264960
TX_Harlingen_Unknown_15	244060	8440	108	235512	200257	15	Unknown	USA, TX, Harlingen	26.18	-97.69	Female	no				SAMN10364018	SRR8264959
TX_Harlingen_Unknown_3	5062850	147818	2013	4913019	4068149	3	Unknown	USA, TX, Harlingen	26.18	-97.69	Male	yes	Texas			SAMN10364019	SRR8264954
TX_Hidalgo_Citrus_45	343576	19126	150	324300	182579	45	Citrus	USA, TX, Hidalgo	26.09	-98.26	Male	no				SAMN10364020	SRR8264953
TX_LaBlanca_Unknown_12	1631733	65854	650	1565229	1251097	12	Unknown	USA, TX, La Blanca	26.29	-98.03	Female	yes	Texas			SAMN10364021	SRR8265367
TX_LaFeria_Citrus_32	781447	30485	306	750656	707508	32	Citrus	USA, TX, La Feria	26.15	-97.82	Female	no				SAMN10364022	SRR8265368
TX_LaFeria_Citrus_33	1211124	43421	515	1167188	31460	33	Citrus	USA, TX, La Feria	26.15	-97.82	Adult	no				SAMN10364023	SRR8265369
TX_LaFeria_Citrus_34	1043245	35717	421	1007107	930461	34	Citrus	USA, TX, La Feria	26.15	-97.82	Female	yes	Texas			SAMN10364024	SRR8265370
TX_LaFeria_Citrus_59	1967189	75513	781	1890895	35590	59	Citrus	USA, TX, La Feria	26.15	-97.82	Female	no				SAMN10364025	SRR8265363
TX_LasYascas_Citrus_36	147525	5646	58	141821	68772	36	Citrus	USA, TX, Las Yascas	26.22	-97.5	Female	no				SAMN10364026	SRR8265364
TX_LaVilla_Citrus_72	4339151	142228	1804	4195119	3790341	72	Citrus	USA, TX, La Villa	26.29	-97.92	Female	yes	Texas			SAMN10364027	SRR8265365
TX_LosFresnos_Unknown_7	2369415	86209	1009	2282197	1894065	7	Unknown	USA, TX, Los Fresnos	26.07	-97.47	Female	yes	Texas			SAMN10364028	SRR8265366
TX_McAllen_Citrus_42	91918	21863	20	70035	50013	42	Citrus	USA, TX, McAllen	26.2	-98.23	Female	no				SAMN10364029	SRR8265361
TX_McAllen_Citrus_44	222201	8968	86	213147	55405	44	Citrus	USA, TX, McAllen	26.2	-98.23	Male	no				SAMN10364030	SRR8265362
TX_McAllen_Citrus_58	1116718	31385	542	1084791	993920	58	Citrus	USA, TX, McAllen	26.2	-98.23	Female	yes	Texas			SAMN10364031	SRR8265277
TX_McAllen_Citrus_86	555831	24735	204	530892	140108	86	Citrus	USA, TX, McAllen	26.2	-98.23	Male	no				SAMN10364032	SRR8265276
TX_Mercedes_sourorange_276_1	1362725	53195	615	1308915	1264292	276.1	sourorange	USA, TX, Mercedes	26.14	-97.91	Larvae	yes	Texas			SAMN10364033	SRR8265279
TX_Mercedes_sourorange_276_2	1866014	51736	971	1813307	1771199	276.2	sourorange	USA, TX, Mercedes	26.14	-97.91	Larvae	yes	Texas			SAMN10364034	SRR8265278
TX_Mercedes_Unknown_16	1071630	41223	437	1029970	921035	16	Unknown	USA, TX, Mercedes	26.14	-97.91	Female	yes	Texas			SAMN10364035	SRR8265273
TX_Mission_Citrus_28	370326	13977	165	356184	220792	28	Citrus	USA, TX, Mission	26.21	-98.32	Male	no				SAMN10364036	SRR8265272
TX_Mission_Citrus_46	1218145	37063	633	1180449	1124685	46	Citrus	USA, TX, Mission	26.21	-98.32	Female	yes	Texas			SAMN10364037	SRR8265275
TX_Mission_Citrus_60	2272513	70154	931	2201428	1937808	60	Citrus	USA, TX, Mission	26.21	-98.32	Female	yes	Texas			SAMN10364038	SRR8264931
TX_Mission_Citrus_66	246735	13791	130	232814	76501	66	Citrus	USA, TX, Mission	26.21	-98.32	Female	no				SAMN10364039	SRR8265281
TX_Mission_Citrus_69	3600306	122401	1475	3476430	1697972	69	Citrus	USA, TX, Mission	26.21	-98.32	Female	no				SAMN10364040	SRR8265407
TX_Mission_Citrus_70	787468	28120	340	759008	673024	70	Citrus	USA, TX, Mission	26.21	-98.32	Female	no				SAMN10364041	SRR8265132
TX_Mission_Citrus_73	2178074	78930	850	2098294	1909710	73	Citrus	USA, TX, Mission	26.21	-98.32	Male	yes	Texas			SAMN10364042	SRR8265133
TX_Mission_Citrus_77	1378324	40031	716	1337577	989950	77	Citrus	USA, TX, Mission	26.21	-98.32	Male	yes	Texas			SAMN10364043	SRR8265130
TX_Mission_Citrus_78	4217252	163452	1707	4052093	3234382	78	Citrus	USA, TX, Mission	26.21	-98.32	Male	yes	Texas			SAMN10364044	SRR8265131
TX_Mission_Citrus_82	3727131	111380	1906	3613845	1729052	82	Citrus	USA, TX, Mission	26.21	-98.32	Female	no				SAMN10364045	SRR8265128
TX_MonteAlto_Unknown_10	1057662	35376	424	1021862	904690	10	Unknown	USA, TX, Monte Alto	26.37	-97.97	Female	no				SAMN10364046	SRR8265129
TX_MonteAlto_Unknown_11_1	870069	32482	437	837150	116221	11.1	Unknown	USA, TX, Monte Alto	26.37	-97.97	Female	no				SAMN10364047	SRR8265126
TX_MonteAlto_Unknown_11_2	780105	33129	296	746680	15917	11.2	Unknown	USA, TX, Monte Alto	26.37	-97.97	Female	no				SAMN10364048	SRR8265127
TX_MxFFrearingWillacy_ArtDiet_278_1	1288748	45267	645	1242836	1171734	278.1	ArtDiet	USA, TX, Edinburg, MxFF Rearing Facility (Willacy Strain)	26.29	-98.16	Sterile Males & Females	yes	rear3			SAMN10364049	SRR8265134
TX_MxFFrearingWillacy_ArtDiet_278_2	3358648	124407	1590	3232651	3092885	278.2	ArtDiet	USA, TX, Edinburg, MxFF Rearing Facility (Willacy Strain)	26.29	-98.16	Sterile Males & Females	yes	rear3			SAMN10364050	SRR8265135
TX_MxFFrearingWillacy_ArtDiet_278_3	1431736	45813	710	1385213	1325848	278.3	ArtDiet	USA, TX, Edinburg, MxFF Rearing Facility (Willacy Strain)	26.29	-98.16	Sterile Males & Females	yes	rear3			SAMN10364051	SRR8265038
TX_MxFFrearingWillacy_ArtDiet_278_4	915086	30077	438	884571	861388	278.4	ArtDiet	USA, TX, Edinburg, MxFF Rearing Facility (Willacy Strain)	26.29	-98.16	Sterile Males & Females	yes	rear3			SAMN10364052	SRR8265037
TX_MxFFrearingWillacy_ArtDiet_278_5	1566353	50050	785	1515518	1449734	278.5	ArtDiet	USA, TX, Edinburg, MxFF Rearing Facility (Willacy Strain)	26.29	-98.16	Sterile Males & Females	yes	rear3			SAMN10364053	SRR8265036
TX_MxFFrearingWillacy_ArtDiet_278_6	2471630	100365	1220	2370045	2246935	278.6	ArtDiet	USA, TX, Edinburg, MxFF Rearing Facility (Willacy Strain)	26.29	-98.16	Sterile Males & Females	yes	rear3			SAMN10364054	SRR8265035
TX_MxFFrearingWillacy_ArtDiet_278_7	2185154	67775	1075	2116304	2001690	278.7	ArtDiet	USA, TX, Edinburg, MxFF Rearing Facility (Willacy Strain)	26.29	-98.16	Sterile Males & Females	yes	rear3			SAMN10364055	SRR8265034
TX_MxFFrearingWillacy_ArtDiet_278_8	2882968	85405	1483	2796080	2673799	278.8	ArtDiet	USA, TX, Edinburg, MxFF Rearing Facility (Willacy Strain)	26.29	-98.16	Sterile Males & Females	yes	rear3		yes	SAMN10364056	SRR8265033
TX_Palmview_Citrus_61	3579148	146990	1366	3430792	3257794	61	Citrus	USA, TX, Palmview	26.23	-98.37	Male	yes	Texas			SAMN10364057	SRR8265032
TX_Perezville_Citrus_64	834252	28204	456	805592	198742	64	Citrus	USA, TX, Perezville	26.23	-98.37	Male	no				SAMN10364058	SRR8265031
TX_Pharr_Citrus_94_1	86180	10124	46	76010	70875	94.1	Citrus	USA, TX, Pharr	26.18	-98.18	Adults	no				SAMN10364059	SRR8265030
TX_Pharr_Citrus_94_2	248859	11196	89	237574	221876	94.2	Citrus	USA, TX, Pharr	26.18	-98.18	Adults	no			yes	SAMN10364060	SRR8265029
TX_Pharr_Citrus_94_4	377162	16497	136	360529	329013	94.4	Citrus	USA, TX, Pharr	26.18	-98.18	Adults	no				SAMN10364061	SRR8264871
TX_Pharr_Citrus_94_5	275269	9554	132	265583	250706	94.5	Citrus	USA, TX, Pharr	26.18	-98.18	Adults	no				SAMN10364062	SRR8264872
TX_Pharr_Citrus_94_6	235692	8292	87	227313	209689	94.6	Citrus	USA, TX, Pharr	26.18	-98.18	Adults	no				SAMN10364063	SRR8264873
TX_Pharr_Citrus_94_7	686653	29605	250	656798	602872	94.7	Citrus	USA, TX, Pharr	26.18	-98.18	Adults	no				SAMN10364064	SRR8264874
TX_Pharr_Citrus_94_8	110419	9386	45	100988	95092	94.8	Citrus	USA, TX, Pharr	26.18	-98.18	Adults	no				SAMN10364065	SRR8264875
TX_Pharr_grapefruit_93	280334	10333	114	269887	257054	93	grapefruit	USA, TX, Pharr	26.18	-98.18	Males & Females	no				SAMN10364066	SRR8264876
TX_Raymondville_grapefruit_246_1	1157964	43418	536	1114010	1025570	246.1	grapefruit	USA, TX, Raymondville	26.47	-97.78	Larvae	yes	Texas			SAMN10364067	SRR8264877
TX_Raymondville_grapefruit_246_2	1859665	47791	955	1810919	1719810	246.2	grapefruit	USA, TX, Raymondville	26.47	-97.78	Larvae	yes	Texas			SAMN10364068	SRR8264878
TX_RioHondo_Citrus_31	1964260	55909	834	1907517	388525	31	Citrus	USA, TX, Rio Hondo	26.23	-97.58	Female	no				SAMN10364069	SRR8264879
TX_SantaMaria_Citrus_57	1541602	73486	568	1467548	1204497	57	Citrus	USA, TX, Santa Maria	26.07	-97.84	Female	yes	Texas			SAMN10364070	SRR8264880
TX_Sharyland_Citrus_54	261106	19999	117	240990	122611	54	Citrus	USA, TX, Sharyland	26.27	-98.33	Female	no				SAMN10364071	SRR8265344
TX_Sharyland_Citrus_79	6256244	235162	2529	6018553	3746706	79	Citrus	USA, TX, Sharyland	26.27	-98.33	Female	yes	Texas			SAMN10364072	SRR8265343
TX_Weslaco_Citrus_19	257537	11174	130	246233	104286	19	Citrus	USA, TX, Weslaco	26.15	-97.98	Male	no				SAMN10364073	SRR8265346
TX_Weslaco_Citrus_29	2281014	89365	1139	2190510	2030487	29	Citrus	USA, TX, Weslaco	26.15	-97.98	Male	yes	Texas			SAMN10364074	SRR8265345
TX_Weslaco_Citrus_48	432536	29322	160	403054	104885	48	Citrus	USA, TX, Weslaco	26.15	-97.98	Female	no				SAMN10364075	SRR8265348
TX_Weslaco_Citrus_52	1048466	40227	430	1007809	536840	52	Citrus	USA, TX, Weslaco	26.15	-97.98	Female	no				SAMN10364076	SRR8265347
TX_Weslaco_Citrus_53	1141966	40083	488	1101395	161788	53	Citrus	USA, TX, Weslaco	26.15	-97.98	Male	no				SAMN10364077	SRR8265350
TX_Weslaco_Citrus_74	353570	19295	176	334099	217725	74	Citrus	USA, TX, Weslaco	26.15	-97.98	Female	no				SAMN10364078	SRR8265349
TX_Weslaco_Citrus_84	2066042	95755	787	1969500	1630702	84	Citrus	USA, TX, Weslaco	26.15	-97.98	Female	yes	Texas			SAMN10364079	SRR8265342
unknown_Citrus_1	2742280	115146	1095	2626039	2499716	1	Citrus	Unknown	unknown	unknown	Female	no	unknown			SAMN10364080	SRR8265341

## Sheet: TableS2
Table S2. Detailed specimen information for diagnostic SNP dataset of test specimens.
Specimen#	Vial#	Intake#	Collection_date	EXTRACTION #	S0 #	SOURCE CODE	Collection Locality	Host/trap	Ruiz-Arce Haplotype & predicted origin
1	Vial # 001	20140407-003-C-001	27.iii.2014	RX180507-032	S01	WFLY # 20 Grid 5022 Quad J (5022-J)	USA: TX, La Feria, NE Corner of Adams Garden Rd. & Price Rd.	McPhail BioLure Trap on Grapefruit Tree	NA
2	Vial # 002	20140407-003-D-001	27.iii.2014	RX180507-033	S01	Grid 5022 Quad J (5022-J)	USA: TX, La Feria, NE Corner of Adams Garden Rd. & Price Rd.	McPhail BioLure Trap on Grapefruit Tree	NA
3	Vial # 003	20140407-003-E-001	28.iii.2014	RX180507-034	S01	WFLY # 18 Grid 6014 Quad 3 (6014-3)	USA: TX, San Benito, 35172 FM 1577	McPhail BioLure Trap on Orange Tree	NA
4	Vial # 004	20140407-003-F-001	28.iii.2014	RX180507-035	S01	Grid 6014 Quad 3 (6014-3)	USA: TX, San Benito, 35172 FM 1577	McPhail BioLure Trap on Orange Tree	NA
5	Vial # 005	20140416-002-A-001	11.iv.2014	RX180507-036	S01	WFLY # 23 Grid 5025 Quad 5 (5025-5)	USA: TX, La Feria, 5/10 Mile South of Palis Dr. East of White Ranch Rd.	McPhail BioLure Trap on Grapefruit Tree	NA
6	Vial # 006	20140416-002-B-001	11.iv.2014	RX180507-037	S01	Grid 5025 Quad 5 (5025-5)	USA: TX, La Feria, 5/10 Mile South of Palis Dr. East of White Ranch Rd.	McPhail BioLure Trap on Grapefruit Tree	NA
7	Vial # 007	20140416-002-C-001	7.iv.2014	RX180507-038	S01	WFLY # 21 Grid 4D1 Quad 13 (4D1-13)	USA: TX, Weslaco, 1102 W. 7th St.	McPhail BioLure Trap on Grapefruit Tree	NA
8	Vial # 008	20140416-002-D-001	7.iv.2014	RX180507-039	S01	Grid 4D1 Quad 13 (4D1-13)	USA: TX, Weslaco, 1102 W. 7th St.	McPhail BioLure Trap on Grapefruit Tree	NA
9	Vial # 009	20140422-001-A-001	17.iv.2014	RX180507-040	S01	WFLY # 24 Grid 5040 Quad C (5040-C)	USA: TX, Lyford, NE Corner of Orange St. & 3rd St. (Alley)	McPhail BioLure Trap on Sour Orange Tree	NA
10	Vial # 010	20140422-001-B-001	17.iv.2014	RX180507-041	S01	Grid 5040 Quad C (5040-C)	USA: TX, Lyford, NE Corner of Orange St. & 3rd St. (Alley)	McPhail BioLure Trap on Sour Orange Tree	NA
11	Vial # 011	20140425-001-A-001	15.iv.2014	RX180507-042	S01	WFLY # 25 Grid 4E1 Quad 6 (4E1-6)	USA: TX, Weslaco, 921 S. Illinois Ave.	McPhail BioLure Trap on Calamondin Tree	NA
12	Vial # 012	20140425-001-B-001	15.iv.2014	RX180507-043	S01	Grid 4E1 Quad 6 (4E1-6)	USA: TX, Weslaco, 921 S. Illinois Ave.	McPhail BioLure Trap on Calamondin Tree	NA
13	Vial # 013	20140501-001-A-001	28.iv.2014	RX180507-044	S01	WFLY # 26 Grid 2C3 Quad 5 (2C3-5)	USA: TX, Weslaco, 3229 Chapa Dr.	McPhail BioLure Trap on Sour Orange Tree	NA
14	Vial # 014	20140501-001-B-001	28.iv.2014	RX180507-045	S01	Grid 2C3 Quad 5 (2C3-5)	USA: TX, Weslaco, 3229 Chapa Dr.	McPhail BioLure Trap on Sour Orange Tree	NA
15	Vial # 015	20140529-002-A-001	27.v.2014	RX180507-046	S01	WFLY # 27 Grid 7606 Quad 5 (7606-5)	USA: TX, Brownsville, from Boca Chica & S. Oklahoma go South 7/10 mile on S. Oklahoma	McPhail BioLure Trap on Grapefruit Tree	NA
16	Vial # 016	20150611-004-A-001	10.vi.2015	RX180507-047	S01	# L-01-41 Grid 2936 M15022	USA: TX, Edinburg, Hidalgo County, Davis Rd.	Cut Grapefruit	NA
17	Vial # 017	20150611-004-B-001	10.vi.2015	RX180507-048	S01	# L-01-41 Grid 2936 M15022	USA: TX, Edinburg, Hidalgo County, Davis Rd.	Cut Grapefruit	NA
18	Vial # 018	20150611-004-C-001	10.vi.2015	RX180507-049	S01	# L-01-41 Grid 2936 M15022	USA: TX, Edinburg, Hidalgo County, Davis Rd.	Cut Grapefruit	NA
19	Vial # 019	20160406-002-A-001	4.iii.2016	RX180507-050	S01	MxFF # 20 Grid # 3028-2	USA: TX, Alamo, 0.1 M. S. of Owassa Rd. on W. side of Alamo Rd.	McPhail BioLure Trap on Grapefruit Tree	NA
20	Vial # 020	20151117-001-A-001	13.xi.2015	RX151117-001	S01	Collection # 7205-S	USA: TX, Brownsville, Cameron County, 1728 Palmera Dr.	McPhail Trap # 7205-S (Sour Orange)	NA
21	Vial # 021	20151214-002-A-001	17.xii.2015	RX151215-001	S01	Collection # 7105-J	USA: TX, Brownsville, Cameron County, 2815 Lima St.	McPhail Torula Yeast Lure Trap # 7105-J (Sour Orange)	NA
22	Vial # 022	20160107-002-A-001	7.i.2016	RX160107-001	S01	MxFF # 5 Collection # 7007-1	USA: TX, Brownsville, Cameron County, 27 Ivy Lane	Trap # 7007-1 (Sour Orange)	NA
23	Vial # 023	20160923-001-A-001	4.viii.2016	RX160926-001	S01	Collection # 08/04/2016/DG/LAR02	USA: TX, Laredo, Web County, 2310 Santa Cleotilde	Citrus sp. (Orange)	NA
24	Vial # 024	20160923-001-A-001	4.viii.2016	RX160926-002	S02	Collection # 08/04/2016/DG/LAR02	USA: TX, Laredo, Web County, 2310 Santa Cleotilde	Citrus sp. (Orange)	NA
25	Vial # 025	20160923-001-B-001	4.viii.2016	RX160926-003	S01	Collection # 08/04/2016/DG/LAR01	USA: TX, Laredo, Web County, 2106 Santa Rita Ave.	Citrus sp. (Sour Orange)	NA
26	Vial # 026	20160923-001-B-001	4.viii.2016	RX160926-004	S02	Collection # 08/04/2016/DG/LAR01	USA: TX, Laredo, Web County, 2106 Santa Rita Ave.	Citrus sp. (Sour Orange)	NA
27	Vial # 027	20160923-001-B-001	4.viii.2016	RX160926-005	S03	Collection # 08/04/2016/DG/LAR01	USA: TX, Laredo, Web County, 2106 Santa Rita Ave.	Citrus sp. (Sour Orange)	NA
28	Vial # 028	20160923-001-C-001	23.ix.2016	RX160926-006	S01	N/A	USA: TX, Zapata	Unknown	NA
29	Vial # 029	20160923-001-C-001	23.ix.2016	RX160926-025	S20	N/A	USA: TX, Zapata	Unknown	NA
30	Vial # 030	20160923-001-D-001	11.viii.2016	RX160926-026	S01	Collection # 08/11/2016/YC/LAR01	USA: TX, Laredo, Web County, 4701 Marcella Ave.	Trap # 4368-4-1615 (Citrus sp.)	NA
31	Vial # 031	20171117-001-C-001	6.xi.2017	RX171117-003	S01	PDR # SDAP50001141 DNA Voucher # 17X931	USA: CA, Spring Valley, San Diego County, 936 Maya St., 91977	McPhail Trap # OR644-E-MP1 (Sapote Tree)	NA
32	Vial # 032	20060825-001-G-001	15.viii.2006	X070524-012	S02	N/A	Mexico: Nayarit, Jalisco	Sour Orange	AL03: inconclusive
33	Vial # 033	20060825-001-G-001	15.viii.2006	X070524-013	S03	N/A	Mexico: Nayarit, Jalisco	Sour Orange	AL58: W Mexico
34	Vial # 034	20060915-001-P-001	12.viii.2006	X070524-024	S04	N/A	Mexico: Michoacan, Nueva Italia	Mango	AL32: Mexico
35	Vial # 035	20060915-001-P-001	12.viii.2006	X070524-025	S05	N/A	Mexico: Michoacan, Nueva Italia	Mango	AL03: inconclusive
36	Vial # 036	20030372	11.xi.2003	X040923-030	S03	N/A	Mexico: Nuevo Leon, Allende	Sour Orange	AL03: inconclusive
37	Vial # 037	20030007	19.xii.2002	X040923-031	S03	N/A	Mexico: Nuevo Leon, Allende	Citrus Trap	AL50: E Mexico
38	Vial # 038	20060915-001-I-001	15.ix.2004	X070524-005	S05	N/A	Honduras: Morazan, Zamorano	Sour Orange	AL57: Honduras
39	Vial # 039	20060113	29.v.2006	X060818-026	S06	N/A	Panama: Chiriquí, Santa Clara	Citrus paradisi (Grapefruit)	AL03: inconclusive
40	Vial # 040	20060113	29.v.2006	X060818-027	S07	N/A	Panama: Chiriquí, Santa Clara	Citrus paradisi (Grapefruit)	AL04: S Mexico/Central America
